# Supplementary material for: Crystal structure of ammonium bis­(pyridine-2,6-di­carboxyl­ato-κ3 O,N,O′)chromate(III) from synchrotron data
Source: Acta Crystallogr E Crystallogr Commun. 2015 Jan 24;71(Pt 2):210–2. doi: 10.1107/S2056989015001152 (PMC4384560; doi:10.1107/S2056989015001152)
Supplement: Supplementary file 1 [file e-71-00210-sup1.cif]

##############################################################################
#                                                                            #
# This CIF contains the data in a paper accepted for publication in          #
# Acta Crystallographica Section E. It conforms to the requirements of       #
# Notes for Authors for Acta Crystallographica Section E, and has been       #
# peer reviewed under the auspices of the IUCr Commission on Journals.       #
#                                                                            #
# Full details of the Crystallographic Information File format               #
# are given in the paper "The Crystallographic Information File (CIF):       #
# a New Standard Archive File for Crystallography" by S. R. Hall, F. H.      #
# Allen and I. D. Brown [Acta Cryst. (1991), A47, 655-685].                  #
#                                                                            #
# The current version of the core CIF dictionary is obtainable from          #
# ftp://ftp.iucr.org/pub/cif_core.dic.                                       #
#                                                                            #
# Software is freely available for graphical display of the structure(s)     #
# in this CIF. For information consult the CIF software page                 #
# http://www.iucr.org/resources/cif/software.                                #
#                                                                            #
# This file may be used for bona fide research purposes within the           #
# scientific community so long as proper attribution is given to the journal # 
# article from which it was obtained.                                        #
#                                                                            #
##############################################################################
data_I
_audit_creation_method     'SHELXL-2014/7'
_journal_date_recd_electronic     2015-01-06
_journal_date_accepted     2015-01-19
_journal_name_full     'Acta Crystallographica, Section E'
_journal_year     2015
_journal_volume     71
_journal_issue      2
_journal_page_first     210
_journal_page_last     212
_journal_paper_category     GM
_journal_paper_doi     10.1107/S2056989015001152
_journal_coeditor_code     SJ5438
_publ_contact_author_name     'Jong-Ha Choi'
_publ_contact_author_address
;
Department of Chemistry, Andong National University,
Andong 760-749, Republic of Korea.
;
_publ_contact_author_email     jhchoi@anu.ac.kr
_publ_contact_author_fax     '82 54 820 5452'
_publ_contact_author_phone     '+82-54-820-5458'
_publ_section_title
;
Crystal structure of ammonium
bis(pyridine-2,6-dicarboxylato-\k^3^<i>O</i>,<i>N</i>,<i>O</i>')chromate(III)
from synchrotron data
;
loop_
    _publ_author_name
    _publ_author_footnote
    _publ_author_address
    'Moon, Dohyun' .
;
Pohang Accelerator Laboratory, POSTECH, Pohang 790-784, Republic of Korea
;
    'Choi, Jong-Ha' .
;
Department of Chemistry, Andong National University, Andong 760-749,
Republic of Korea
;
_publ_section_synopsis
;
In the title complex, the Cr^III^ ion is coordinated by two nearly
perpendicular pyridine-2,6-dicarboxylate (pydc) dianions acting as tridentate
ligands through the pyridine N atoms and two of the O atoms of each
carboxylate group, in a distorted octahedral geometry. The ammonium cation is
linked to non-coordinating carbonyl O atoms from neighboring pydc groups
through N---H...O hydrogen-bonding interactions.
;
_chemical_name_systematic
;
Bis(pyridine-2,6-dicarboxylato-\k^3^<i>O</i>,<i>N</i>,<i>O</i>')chromate(III)
;
_chemical_name_common     ?
_chemical_formula_moiety     'C14 H6 Cr N2 O8, N H4'
_chemical_formula_sum     'C14 H10 Cr N3 O8'
_chemical_formula_iupac     '(N H4) [Cr (C7 H3 N O4)2]'
_chemical_formula_weight     400.25
_chemical_melting_point     ?
_shelx_space_group_comment
;
The symmetry employed for this shelxl refinement is uniquely defined
by the following loop, which should always be used as a source of
symmetry information in preference to the above space-group names.
They are only intended as comments.
;
_space_group_crystal_system     tetragonal
_space_group_name_H-M_alt     'I 41/a'
_space_group_name_Hall     '-I 4ad'
loop_
    _space_group_symop_operation_xyz
    'x, y, z'
    '-x+1/2, -y, z+1/2'
    '-y+3/4, x+1/4, z+1/4'
    'y+3/4, -x+3/4, z+3/4'
    'x+1/2, y+1/2, z+1/2'
    '-x+1, -y+1/2, z+1'
    '-y+5/4, x+3/4, z+3/4'
    'y+5/4, -x+5/4, z+5/4'
    '-x, -y, -z'
    'x-1/2, y, -z-1/2'
    'y-3/4, -x-1/4, -z-1/4'
    '-y-3/4, x-3/4, -z-3/4'
    '-x+1/2, -y+1/2, -z+1/2'
    'x, y+1/2, -z'
    'y-1/4, -x+1/4, -z+1/4'
    '-y-1/4, x-1/4, -z-1/4'
_cell_length_a     7.0305(10)
_cell_length_b     7.0305(10)
_cell_length_c     28.995(6)
_cell_angle_alpha     90
_cell_angle_beta     90
_cell_angle_gamma     90
_cell_volume     1433.2(5)
_cell_formula_units_Z     4
_cell_measurement_reflns_used     20017
_cell_measurement_theta_min     0.361
_cell_measurement_theta_max     33.547
_cell_measurement_temperature     301(2)
_exptl_crystal_description     'block'
_exptl_crystal_colour     'brown'
_exptl_crystal_size_max     0.150
_exptl_crystal_size_mid     0.100
_exptl_crystal_size_min     0.100
_exptl_crystal_density_diffrn     1.855
_exptl_crystal_density_meas     ?
_exptl_crystal_density_method     ?
_exptl_crystal_F_000     812
_exptl_absorpt_coefficient_mu     0.615
_exptl_absorpt_correction_type     empirical
_exptl_absorpt_process_details
;
(<i>HKL3000sm SCALEPACK</i>; Otwinowski & Minor, 1997)
;
_shelx_estimated_absorpt_T_min     0.913
_shelx_estimated_absorpt_T_max     0.941
_exptl_absorpt_correction_T_min     0.925
_exptl_absorpt_correction_T_max     0.940
_diffrn_ambient_temperature     301(2)
_diffrn_radiation_type     synchrotron
_diffrn_radiation_wavelength     0.62998
_diffrn_measurement_device_type     'ADSC Q210 CCD area detector'
_diffrn_measurement_method     'omega scan'
_diffrn_detector_area_resol_mean     ?
_diffrn_reflns_number     6841
_diffrn_reflns_av_R_equivalents     0.0518
_diffrn_reflns_theta_min     4.038
_diffrn_reflns_theta_max     25.969
_diffrn_reflns_theta_full     22.209
_diffrn_measured_fraction_theta_max     0.935
_diffrn_measured_fraction_theta_full     0.940
_diffrn_reflns_limit_h_min     -9
_diffrn_reflns_limit_h_max     9
_diffrn_reflns_limit_k_min     -9
_diffrn_reflns_limit_k_max     9
_diffrn_reflns_limit_l_min     -36
_diffrn_reflns_limit_l_max     36
_refine_special_details     ?
_reflns_number_total     943
_reflns_number_gt     903
_reflns_threshold_expression     'I>2\s(I)'
_refine_ls_structure_factor_coef     Fsqd
_refine_ls_matrix_type     full
_refine_ls_R_factor_all     0.0334
_refine_ls_R_factor_gt     0.0279
_refine_ls_wR_factor_gt     0.0800
_refine_ls_wR_factor_ref     0.0810
_refine_ls_goodness_of_fit_ref     1.207
_refine_ls_restrained_S_all     1.210
_refine_ls_number_reflns     943
_refine_ls_number_parameters     63
_refine_ls_number_restraints     1
_refine_ls_hydrogen_treatment     mixed
_refine_ls_weighting_scheme     calc
_refine_ls_weighting_details
              'w=1/[\s^2^(Fo^2^)+(0.0461P)^2^+0.7347P] where P=(Fo^2^+2Fc^2^)/3'
_atom_sites_solution_hydrogens     mixed
_atom_sites_solution_primary     ?
_atom_sites_solution_secondary     ?
_refine_ls_shift/su_max     0.001
_refine_ls_shift/su_mean     0.000
_refine_diff_density_max     0.306
_refine_diff_density_min     -0.861
_refine_ls_extinction_method     none
_refine_ls_extinction_coef     .
loop_
    _atom_type_symbol
    _atom_type_description
    _atom_type_scat_dispersion_real
    _atom_type_scat_dispersion_imag
    _atom_type_scat_source
    'C' 'C' 0.0020 0.0010
                         'International Tables Vol C Tables 4.2.6.8 and 6.1.1.4'
    'H' 'H' 0.0000 0.0000
                         'International Tables Vol C Tables 4.2.6.8 and 6.1.1.4'
    'N' 'N' 0.0050 0.0020
                         'International Tables Vol C Tables 4.2.6.8 and 6.1.1.4'
    'O' 'O' 0.0090 0.0050
                         'International Tables Vol C Tables 4.2.6.8 and 6.1.1.4'
    'Cr' 'Cr' 0.2900 0.4910
                         'International Tables Vol C Tables 4.2.6.8 and 6.1.1.4'
_computing_data_collection
;
<i>PAL ADSC Quantum-210 ADX</i> (Arvai & Nielsen, 1983)
;
_computing_cell_refinement
;
<i>HKL3000sm</i> (Otwinowski & Minor, 1997)
;
_computing_data_reduction
;
<i>HKL3000sm</i> (Otwinowski & Minor, 1997)
;
_computing_structure_solution
;
<i>SHELXT2014/5</i> (Sheldrick, 2015a)
;
_computing_structure_refinement
;
<i>SHELXL2014/7</i> (Sheldrick, 2008, 2015b)
;
_computing_molecular_graphics
;
<i>DIAMOND</i> (Brandenburg, 2007)
;
_computing_publication_material
;
publCIF (Westrip 2010)
;
loop_
    _atom_site_type_symbol
    _atom_site_label
    _atom_site_fract_x
    _atom_site_fract_y
    _atom_site_fract_z
    _atom_site_U_iso_or_equiv
    _atom_site_adp_type
    _atom_site_calc_flag
    _atom_site_occupancy
    _atom_site_disorder_assembly
    _atom_site_disorder_group
    Cr Cr1 1.0000 0.2500 0.6250 0.01282(14) Uani d 1 . .
    O O1 0.88412(13) 0.50247(12) 0.63797(3) 0.0205(2) Uani d 1 . .
    O O2 0.78279(14) 0.69538(13) 0.69398(4) 0.0261(2) Uani d 1 . .
    N N1 1.0000 0.2500 0.69303(5) 0.0133(3) Uani d 1 . .
    C C1 0.86229(15) 0.55077(15) 0.68071(4) 0.0163(2) Uani d 1 . .
    C C2 0.93527(14) 0.40403(15) 0.71495(4) 0.0142(2) Uani d 1 . .
    C C3 0.93425(15) 0.41005(17) 0.76260(4) 0.0189(2) Uani d 1 . .
    H H3 0.8912 0.5171 0.7783 0.023 Uiso calc 1 . .
    C C4 1.0000 0.2500 0.78645(6) 0.0201(3) Uani d 1 . .
    H H4 1.0000 0.2500 0.8185 0.024 Uiso calc 1 . .
    N N1S 0.5000 0.7500 0.6250 0.0223(4) Uani d 1 . .
    H H1S 0.502(3) 0.8529(19) 0.6099(7) 0.027 Uiso d 1 . .
loop_
    _atom_site_aniso_label
    _atom_site_aniso_U_11
    _atom_site_aniso_U_22
    _atom_site_aniso_U_33
    _atom_site_aniso_U_12
    _atom_site_aniso_U_13
    _atom_site_aniso_U_23
    Cr1 0.01591(16) 0.01591(16) 0.0066(2) 0.000 0.000 0.000
    O1 0.0286(4) 0.0193(4) 0.0134(5) 0.0055(3) -0.0013(3) 0.0013(3)
    O2 0.0304(5) 0.0222(4) 0.0258(5) 0.0098(3) -0.0009(3) -0.0037(3)
    N1 0.0146(5) 0.0171(6) 0.0082(7) 0.0008(4) 0.000 0.000
    C1 0.0159(4) 0.0170(5) 0.0160(6) 0.0004(3) -0.0013(4) -0.0005(4)
    C2 0.0133(4) 0.0175(4) 0.0117(5) 0.0001(3) -0.0005(3) -0.0016(3)
    C3 0.0171(5) 0.0258(5) 0.0137(6) -0.0006(4) 0.0005(3) -0.0059(4)
    C4 0.0199(7) 0.0324(8) 0.0078(8) -0.0021(5) 0.000 0.000
    N1S 0.0220(6) 0.0220(6) 0.0229(12) 0.000 0.000 0.000
_geom_special_details
;
 All esds (except the esd in the dihedral angle between two l.s. planes)
 are estimated using the full covariance matrix.  The cell esds are taken
 into account individually in the estimation of esds in distances, angles
 and torsion angles; correlations between esds in cell parameters are only
 used when they are defined by crystal symmetry.  An approximate (isotropic)
 treatment of cell esds is used for estimating esds involving l.s. planes.
;
loop_
    _geom_bond_atom_site_label_1
    _geom_bond_atom_site_label_2
    _geom_bond_site_symmetry_2
    _geom_bond_distance
    _geom_bond_publ_flag
    Cr1 N1 . 1.9727(15) ?
    Cr1 N1 15_666 1.9727(15) ?
    Cr1 O1 . 1.9889(9) ?
    Cr1 O1 12_757 1.9889(9) ?
    Cr1 O1 15_666 1.9889(9) ?
    Cr1 O1 6_654 1.9889(9) ?
    O1 C1 . 1.2941(15) ?
    O2 C1 . 1.2223(14) ?
    N1 C2 6_654 1.3354(12) ?
    N1 C2 . 1.3355(12) ?
    C1 C2 . 1.5208(15) ?
    C2 C3 . 1.3824(16) ?
    C3 C4 . 1.3993(15) ?
    C3 H3 . 0.9300 ?
    C4 C3 6_654 1.3992(15) ?
    C4 H4 . 0.9300 ?
    N1S H1S . 0.846(9) ?
loop_
    _geom_angle_atom_site_label_1
    _geom_angle_atom_site_label_2
    _geom_angle_atom_site_label_3
    _geom_angle_site_symmetry_1
    _geom_angle_site_symmetry_3
    _geom_angle
    _geom_angle_publ_flag
    N1 Cr1 N1 . 15_666 180.0 ?
    N1 Cr1 O1 . . 79.10(3) ?
    N1 Cr1 O1 15_666 . 100.90(3) ?
    N1 Cr1 O1 . 12_757 100.90(3) ?
    N1 Cr1 O1 15_666 12_757 79.10(3) ?
    O1 Cr1 O1 . 12_757 92.049(10) ?
    N1 Cr1 O1 . 15_666 100.90(3) ?
    N1 Cr1 O1 15_666 15_666 79.10(3) ?
    O1 Cr1 O1 . 15_666 92.049(10) ?
    O1 Cr1 O1 12_757 15_666 158.20(5) ?
    N1 Cr1 O1 . 6_654 79.10(3) ?
    N1 Cr1 O1 15_666 6_654 100.90(3) ?
    O1 Cr1 O1 . 6_654 158.20(5) ?
    O1 Cr1 O1 12_757 6_654 92.049(10) ?
    O1 Cr1 O1 15_666 6_654 92.049(10) ?
    C1 O1 Cr1 . . 117.64(7) ?
    C2 N1 C2 6_654 . 123.19(15) ?
    C2 N1 Cr1 6_654 . 118.40(7) ?
    C2 N1 Cr1 . . 118.41(7) ?
    O2 C1 O1 . . 125.02(11) ?
    O2 C1 C2 . . 120.87(11) ?
    O1 C1 C2 . . 114.02(9) ?
    N1 C2 C3 . . 120.14(11) ?
    N1 C2 C1 . . 110.77(10) ?
    C3 C2 C1 . . 129.04(10) ?
    C2 C3 C4 . . 117.88(11) ?
    C2 C3 H3 . . 121.1 ?
    C4 C3 H3 . . 121.1 ?
    C3 C4 C3 6_654 . 120.77(16) ?
    C3 C4 H4 6_654 . 119.6 ?
    C3 C4 H4 . . 119.6 ?
loop_
    _geom_torsion_atom_site_label_1
    _geom_torsion_atom_site_label_2
    _geom_torsion_atom_site_label_3
    _geom_torsion_atom_site_label_4
    _geom_torsion_site_symmetry_1
    _geom_torsion_site_symmetry_2
    _geom_torsion_site_symmetry_3
    _geom_torsion_site_symmetry_4
    _geom_torsion
    _geom_torsion_publ_flag
    Cr1 O1 C1 O2 . . . . -175.18(9) ?
    Cr1 O1 C1 C2 . . . . 1.39(12) ?
    C2 N1 C2 C3 6_654 . . . 0.47(7) ?
    Cr1 N1 C2 C3 . . . . -179.53(7) ?
    C2 N1 C2 C1 6_654 . . . -177.04(9) ?
    Cr1 N1 C2 C1 . . . . 2.96(9) ?
    O2 C1 C2 N1 . . . . 173.96(9) ?
    O1 C1 C2 N1 . . . . -2.76(12) ?
    O2 C1 C2 C3 . . . . -3.27(17) ?
    O1 C1 C2 C3 . . . . -179.99(10) ?
    N1 C2 C3 C4 . . . . -0.90(14) ?
    C1 C2 C3 C4 . . . . 176.10(9) ?
    C2 C3 C4 C3 . . . 6_654 0.44(7) ?
loop_
    _geom_hbond_atom_site_label_D
    _geom_hbond_atom_site_label_H
    _geom_hbond_atom_site_label_A
    _geom_hbond_site_symmetry_A
    _geom_hbond_distance_DH
    _geom_hbond_distance_HA
    _geom_hbond_distance_DA
    _geom_hbond_angle_DHA
    C3 H3 O2 13_666 0.93 2.50 3.4071(15) 166.5
    N1S H1S O2 12_767 0.846(9) 2.044(11) 2.8462(11) 158.1(19)
_shelx_hkl_file
;
   0  -1 -11   83.37    3.12
   0   1  11   89.34    3.27
   0  -1  -9  408.75   12.89
   0   1   9  417.25   15.42
   0  -1  -5  428.19   13.69
   0   1   5  423.82   13.50
   0  -1   1  524.89   23.59
   0  -1   5  401.93   13.20
   0   1  -5  440.52   14.05
   0  -1   9  435.94   14.72
   0   1  -9  370.80   12.34
   0  -1  11   80.68    3.62
   0   1 -11   80.66    3.88
   0  -1  15 1012.97   31.39
   0   1 -15  966.92   30.74
   0  -1  17  171.56    6.49
   0   1 -17  153.08    5.40
   0  -1  19  898.80   28.86
   0   1 -19  915.31   30.42
   0   1 -21  117.52    4.35
   0   2  22  246.62    8.90
   0  -2 -20  478.29   16.55
   0   2  20  501.40   16.04
   0  -2 -18  105.66    4.02
   0   2  18   96.88    3.69
   0  -2 -16  540.66   17.62
   0   2  16  590.66   20.93
   0  -2 -14  525.97   17.08
   0   2  14  541.55   17.82
   0   2  10 2218.20   68.55
   0  -2  -8  563.52   17.73
   0   2   8  538.95   18.09
   0  -2  -6  424.65   14.47
   0   2   6  441.79   15.54
   0  -2  -4   82.20    3.64
   0  -2  -2  249.94    7.68
   0   2   2  233.47    8.65
   0  -2   2  225.12    7.80
   0   2  -2  218.87    7.33
   0  -2   4   78.65    3.35
   0   2  -4   70.72    2.90
   0  -2   6  415.60   15.35
   0   2  -6  388.87   13.42
   0  -2   8  520.85   16.73
   0   2  -8  534.06   18.41
   0  -2  10 2060.55   68.55
   0   2 -10 2008.92   62.32
   0  -2  12 2531.25   79.07
   0   2 -12 2614.71   80.97
   0  -2  14  606.12   20.89
   0   2 -14  590.41   20.17
   0  -2  16  533.77   16.93
   0   2 -16  554.58   18.11
   0  -2  18  108.33    4.28
   0  -2  20  485.11   15.80
   0   2 -20  502.52   15.96
   0  -2  22  273.45   10.40
   0   2 -22  272.12    9.80
   0  -2  24  982.99   32.68
   0   2 -24  939.92   29.38
   0  -2  26  469.52   15.28
   0   2 -26  464.85   10.77
   0   2 -28  765.29   18.31
   0  -3 -27   71.86    2.60
   0   3  27   75.27    2.94
   0  -3 -25  336.07   11.36
   0   3  25  331.26    8.15
   0  -3 -23   31.50    1.52
   0   3  23   32.40    2.36
   0  -3 -21  663.10   21.60
   0   3  21  612.06   19.96
   0  -3 -19   23.46    1.27
   0   3  19   19.91    1.14
   0  -3 -17  232.86    8.03
   0  -3 -15  345.82   11.48
   0   3  15  335.04   11.27
   0  -3 -13   54.73    2.29
   0   3  13   56.52    2.51
   0  -3 -11  307.81   11.06
   0   3  11  307.67   11.83
   0   3   9   67.56    2.65
   0  -3  -7   30.47    1.35
   0   3   7   26.53    1.55
   0  -3  -5 2334.29   77.11
   0   3   5 2429.60   77.53
   0  -3  -3   61.24    2.78
   0   3   3   60.76    2.57
   0  -3  -1   42.25    2.29
   0   3   1   44.45    1.88
   0   3  -1   43.45    1.90
   0  -3   3   59.99    3.16
   0   3  -3   57.45    2.33
   0  -3   5 2254.86   73.27
   0   3  -5 2185.78   67.57
   0  -3   7   25.54    1.23
   0   3  -7   26.09    1.29
   0   3  -9   63.71    2.52
   0  -3  11  293.26    9.89
   0   3 -11  347.76   12.88
   0  -3  13   55.41    2.78
   0   3 -13   54.84    2.66
   0  -3  15  399.06   13.20
   0   3 -15  381.84   13.14
   0  -3  17  229.52    8.28
   0   3 -17  247.06    9.70
   0  -3  19   20.51    1.26
   0   3 -19   19.78    1.42
   0  -3  21  657.82   20.64
   0   3 -21  595.26   20.37
   0  -3  23   33.72    1.76
   0   3 -23   29.84    1.22
   0  -3  25  334.35   11.92
   0   3 -25  313.32    8.41
   0  -3  27   67.90    3.23
   0   3 -27   74.65    3.45
   0   3 -29  132.24    3.75
   0   3 -31  364.22   11.88
   0   3 -33   75.37    2.60
   0   4  32  414.12   12.99
   0   4  30    5.43    1.05
   0  -4 -28  635.94   21.52
   0   4  28  628.91   15.05
   0  -4 -26  176.33    6.72
   0   4  26  179.95    8.04
   0  -4 -24  328.00   11.20
   0   4  24  325.33    8.36
   0  -4 -22  518.46   18.97
   0   4  22  517.20   12.45
   0  -4 -20  117.26    4.76
   0   4  20  110.42    3.92
   0  -4 -18  311.44   11.14
   0  -4 -16 1308.43   40.46
   0   4  16 1431.90   45.96
   0  -4 -14   94.70    4.02
   0   4  14   93.85    3.80
   0  -4 -12 2105.69   67.94
   0   4  12 2045.27   63.85
   0  -4 -10  492.01   16.43
   0   4  10  471.26   15.86
   0  -4  -8   94.01    3.72
   0   4   8  114.00    4.81
   0   4   6  719.49   24.24
   0  -4  -4 1402.54   44.89
   0   4   4 1316.94   42.48
   0  -4  -2    3.71    0.69
   0   4   2    2.68    0.66
   0  -4   0 2624.53   81.29
   0   4   0 2458.57   76.35
   0  -4   2   -0.11    0.67
   0   4  -2    2.33    0.55
   0  -4   4 1356.58   44.97
   0   4  -4 1347.54   44.46
   0   4  -6  691.86   23.06
   0  -4   8   88.65    4.39
   0   4  -8   92.71    3.72
   0  -4  10  487.96   18.28
   0   4 -10  468.01   15.29
   0  -4  12 2008.80   64.80
   0   4 -12 2075.78   66.12
   0  -4  14   84.65    3.61
   0   4 -14   88.75    3.50
   0  -4  16 1211.94   40.75
   0   4 -16 1297.48   41.93
   0  -4  18  318.58   10.76
   0   4 -18  349.49   12.70
   0  -4  20  107.26    5.50
   0   4 -20  108.11    4.28
   0  -4  22  502.90   16.54
   0  -4  24  308.11   10.92
   0   4 -24  325.04    8.12
   0  -4  26  173.92    6.86
   0   4 -26  179.72    5.30
   0  -4  28  635.81   21.72
   0   4 -28  655.25   20.84
   0  -4  30    4.53    0.91
   0   4 -30    6.04    1.15
   0  -4  32  412.28   13.64
   0   4 -32  417.09   10.15
   0   4 -34    1.24    1.17
   0  -4  36   11.25    1.14
   0   4 -36    9.92    0.96
   0   5  35    1.39    0.62
   0   5  33   40.07    2.26
   0  -5 -31  215.02    7.81
   0   5  31  217.60    5.86
   0  -5 -29  440.13   14.51
   0   5  29  450.44   11.16
   0  -5 -27  230.60    8.74
   0   5  27  243.54    8.40
   0  -5 -25  591.98   20.28
   0   5  25  590.18   14.41
   0  -5 -23    1.91    0.67
   0   5  23    2.48    0.74
   0  -5 -21   49.79    2.48
   0   5  21   50.51    2.19
   0  -5 -19  115.26    4.95
   0   5  19  109.98    4.79
   0  -5 -17  297.13   10.20
   0   5  17  290.74   10.83
   0  -5 -15   41.36    2.16
   0   5  15   38.18    1.97
   0  -5 -13  738.29   23.46
   0   5  13  918.62   31.74
   0  -5 -11   31.87    1.63
   0   5  11   31.96    2.05
   0  -5  -9   61.41    2.75
   0   5   9   60.39    2.92
   0  -5  -7   32.97    1.82
   0   5   7   32.71    1.53
   0  -5  -5   10.78    0.94
   0   5   5   10.16    0.87
   0  -5  -3   23.63    1.53
   0   5   3   21.37    1.48
   0  -5  -1  225.13    7.69
   0   5   1  209.75    7.66
   0  -5   1  227.92    8.49
   0  -5   3   21.50    1.41
   0   5  -3   19.63    1.32
   0  -5   5   12.63    1.11
   0   5  -5   10.84    0.98
   0  -5   7   39.66    2.41
   0   5  -7   31.17    2.08
   0  -5   9   63.11    2.70
   0   5  -9   58.83    2.73
   0  -5  11   33.71    1.99
   0   5 -11   30.87    1.76
   0  -5  13  811.62   26.42
   0   5 -13  823.15   27.99
   0  -5  15   37.03    2.30
   0   5 -15   42.45    2.30
   0  -5  17  286.77   10.30
   0   5 -17  273.36   10.52
   0  -5  19  109.27    4.94
   0   5 -19  108.16    4.47
   0  -5  21   50.97    2.64
   0   5 -21   51.83    2.71
   0  -5  23    2.56    0.90
   0   5 -23    3.40    0.91
   0  -5  25  556.93   18.07
   0   5 -25  564.14   12.98
   0  -5  27  220.41    8.51
   0   5 -27  222.73    8.34
   0  -5  29  430.64   15.15
   0   5 -29  450.69   11.44
   0  -5  31  217.83    9.45
   0   5 -31  210.74    5.83
   0  -5  33   37.26    2.44
   0   5 -33   31.23    2.41
   0   5 -35    1.13    1.23
   0  -5  37   55.14    3.68
   0   5 -37   48.83    3.47
   0  -5  39   23.02    2.06
   0   5 -39   20.83    2.03
   0   6  36  294.46    9.74
   0  -6 -34   17.13    1.80
   0   6  34   13.71    1.43
   0  -6 -32  430.94   13.48
   0   6  32  459.39   17.10
   0  -6 -30    9.17    1.55
   0   6  30    8.85    1.06
   0  -6 -28  155.13    6.32
   0   6  28  146.82    4.67
   0  -6 -26    0.62    1.25
   0   6  26    0.94    1.22
   0  -6 -24  326.70   12.50
   0   6  24  326.19    8.94
   0  -6 -22   12.76    1.32
   0   6  22   11.21    1.01
   0  -6 -20  420.35   15.13
   0   6  20  467.23   16.04
   0  -6 -18   84.61    4.07
   0  -6 -16  353.55   12.05
   0   6  16  337.38   12.52
   0  -6 -14   -0.54    0.96
   0   6  14    0.28    0.66
   0  -6 -12  282.49   10.53
   0   6  12  287.37   10.15
   0  -6 -10    0.66    0.95
   0   6  10    0.61    0.65
   0  -6  -8   44.21    2.37
   0   6   8   43.52    2.27
   0  -6  -6  229.67    9.49
   0   6   6  237.33    9.56
   0  -6  -4  109.05    4.40
   0   6   4   94.81    4.04
   0  -6  -2  246.94    9.25
   0   6   2  247.89   10.11
   0  -6   0  544.65   17.90
   0   6   0  533.07   17.92
   0  -6   2  250.06   11.37
   0   6  -2  332.77   12.28
   0  -6   4  104.81    5.04
   0   6  -4   95.18    4.25
   0  -6   6  233.26    9.79
   0   6  -6  227.42    8.05
   0  -6   8   43.87    2.76
   0   6  -8   45.03    2.59
   0  -6  10   -0.28    0.75
   0   6 -10    0.66    1.02
   0  -6  12  289.96   10.46
   0   6 -12  282.84   11.51
   0  -6  14    2.14    1.12
   0   6 -14    1.37    1.29
   0  -6  16  342.02   12.09
   0   6 -16  330.34   12.46
   0  -6  18   84.36    4.12
   0   6 -18   82.91    3.54
   0  -6  20  429.47   16.65
   0   6 -20  385.90   12.88
   0  -6  22   10.85    1.35
   0   6 -22    8.99    1.56
   0  -6  24  298.89   11.08
   0   6 -24  294.67   11.01
   0  -6  26   -0.61    0.96
   0   6 -26    0.45    0.93
   0  -6  28  148.47    6.14
   0   6 -28  156.31    4.39
   0  -6  30    8.23    1.53
   0   6 -30    9.57    1.12
   0  -6  32  425.60   16.05
   0   6 -32  430.10   10.44
   0  -6  34   15.80    2.31
   0   6 -34   15.79    1.54
   0  -6  36  316.19   10.61
   0   6 -36  308.40    7.62
   0  -6  38   57.50    4.07
   0   6 -38   58.65    3.02
   0  -7 -35   10.74    1.96
   0   7  35    7.49    1.29
   0  -7 -33   42.24    3.39
   0   7  33   47.62    3.31
   0  -7 -31   48.17    3.01
   0   7  31   59.25    3.61
   0  -7 -29    2.71    1.73
   0   7  29    2.36    1.73
   0  -7 -27   59.00    2.64
   0   7  27   66.06    2.67
   0  -7 -25   52.10    2.91
   0   7  25   44.38    2.04
   0  -7 -23    0.66    1.35
   0   7  23    1.19    1.14
   0  -7 -21    5.23    1.14
   0   7  21    3.26    1.03
   0  -7 -19  455.66   15.82
   0   7  19  472.21   17.04
   0  -7 -17  511.44   16.51
   0   7  17  582.41   20.98
   0  -7 -15   15.78    1.29
   0   7  15   17.42    1.71
   0  -7 -13   98.13    3.93
   0   7  13   89.78    4.46
   0  -7 -11  197.81    7.28
   0   7  11  195.52    7.71
   0  -7  -9   61.48    2.98
   0   7   9   50.71    2.85
   0  -7  -7  118.99    5.17
   0   7   7  110.91    6.00
   0  -7  -5  153.88    5.76
   0   7   5  138.09    6.72
   0  -7  -3    3.39    0.94
   0   7   3    3.80    1.22
   0  -7  -1 1039.21   33.93
   0   7   1  956.00   30.63
   0  -7   1 1024.02   37.57
   0   7  -1  959.52   30.85
   0  -7   3   -0.94    1.21
   0   7  -3    2.00    0.81
   0  -7   5  159.39    7.03
   0   7  -5  139.91    5.56
   0  -7   7  111.65    5.88
   0   7  -7  105.94    4.14
   0  -7   9   56.10    2.72
   0   7  -9   53.95    3.25
   0  -7  11  195.26    7.41
   0   7 -11  177.11    6.40
   0  -7  13   99.16    4.40
   0   7 -13   91.79    4.10
   0  -7  15   12.27    1.29
   0   7 -15   15.89    1.48
   0  -7  17  525.21   18.34
   0   7 -17  490.83   16.11
   0  -7  19  434.19   15.36
   0   7 -19  430.06   13.93
   0  -7  21    4.64    1.16
   0   7 -21    3.39    1.32
   0  -7  23    2.73    1.14
   0   7 -23    2.65    1.67
   0  -7  25   43.90    2.56
   0   7 -25   43.73    1.87
   0  -7  27   72.01    4.61
   0   7 -27   56.82    2.26
   0  -7  29    3.28    1.44
   0   7 -29    1.81    1.04
   0  -7  31   48.73    2.96
   0   7 -31   46.05    2.16
   0  -7  33   38.58    3.36
   0   7 -33   40.30    3.41
   0  -7  35    9.85    2.25
   0   7 -35   11.41    1.53
   0  -7  37   97.37    5.24
   0   7 -37  100.71    4.19
   0   8  32   61.27    3.58
   0  -8 -30    5.27    2.37
   0   8  30    7.31    2.18
   0  -8 -28   45.00    3.24
   0   8  28   46.72    2.62
   0  -8 -26    7.16    1.81
   0   8  26    5.42    2.24
   0  -8 -24   79.28    3.92
   0   8  24   79.17    4.20
   0  -8 -22    8.99    1.90
   0   8  22    8.20    1.20
   0  -8 -20  136.84    5.49
   0   8  20  139.43    4.47
   0  -8 -18   19.00    1.96
   0   8  18   20.23    1.86
   0  -8 -16  226.79    8.44
   0   8  16  248.20    9.44
   0  -8 -14  124.84    5.40
   0   8  14  124.19    5.43
   0  -8 -12  405.61   15.11
   0   8  12  452.19   16.87
   0  -8 -10   43.95    2.68
   0   8  10   42.12    2.46
   0  -8  -8  297.61   11.63
   0   8   8  288.00    9.91
   0  -8  -6  128.04    5.32
   0   8   6  129.01    4.96
   0  -8  -4  845.50   27.93
   0   8   4  790.62   25.78
   0  -8  -2    0.40    0.97
   0   8   2    0.29    1.01
   0  -8   0  383.27   14.76
   0   8   0  346.93   12.14
   0  -8   4  861.74   28.52
   0   8  -4  776.87   24.79
   0  -8   6  131.03    5.99
   0   8  -6  123.22    4.77
   0  -8   8  309.93   11.29
   0   8  -8  295.02   10.75
   0  -8  10   48.30    3.04
   0   8 -10   44.57    2.45
   0  -8  12  434.30   14.87
   0   8 -12  431.99   14.82
   0  -8  14  124.85    5.94
   0   8 -14  123.55    4.94
   0  -8  16  233.11    9.76
   0   8 -16  232.90    8.07
   0  -8  18   20.96    1.79
   0   8 -18   19.58    1.82
   0  -8  20  132.96    5.85
   0   8 -20  141.94    5.76
   0  -8  22    6.72    1.89
   0   8 -22    7.14    1.53
   0  -8  24   73.24    3.30
   0   8 -24   72.71    3.24
   0  -8  26    4.90    1.66
   0   8 -26    7.55    1.70
   0  -8  28   46.24    3.78
   0   8 -28   42.33    2.15
   0  -8  30    4.88    2.18
   0   8 -30    2.66    1.40
   0  -8  32   66.67    3.62
   0   8 -32   70.64    2.89
   0  -9 -31   54.03    3.47
   0   9  31   62.11    2.34
   0  -9 -29   56.88    3.26
   0   9  29   51.19    4.72
   0  -9 -27  149.61    5.38
   0   9  27  143.43    3.84
   0  -9 -25   34.67    2.25
   0   9  25   41.60    4.50
   0  -9 -23    5.77    1.47
   0   9  23    4.73    1.44
   0  -9 -21   79.76    4.06
   0   9  21   78.14    3.10
   0  -9 -19  130.92    5.24
   0   9  19  124.95    3.67
   0  -9 -17  176.25    6.70
   0   9  17  194.42    5.25
   0  -9 -15  122.16    4.76
   0   9  15  112.85    4.56
   0  -9 -13  102.14    4.71
   0   9  13   88.33    4.23
   0  -9 -11  117.16    5.40
   0   9  11   86.87    4.10
   0  -9  -9   11.02    1.38
   0   9   9   10.06    1.45
   0  -9  -7   16.52    1.45
   0   9   7   16.06    1.71
   0  -9  -5   93.78    5.00
   0   9   5   74.38    5.65
   0  -9  -3  145.18    7.23
   0   9   3  128.71    5.07
   0  -9  -1   92.09    4.29
   0   9   1   77.10    3.28
   0  -9   1   80.26    4.02
   0   9  -1   74.23    3.77
   0  -9   3  148.31    6.02
   0   9  -3  126.26    4.99
   0  -9   5   89.01    3.85
   0   9  -5   75.38    3.36
   0  -9   7   15.21    2.01
   0   9  -7   13.92    1.62
   0  -9   9   10.89    1.42
   0   9  -9   10.29    1.91
   0  -9  11   81.35    4.17
   0   9 -11   86.90    4.22
   0  -9  13   87.80    3.67
   0   9 -13   89.10    3.93
   0  -9  15  112.40    4.90
   0   9 -15  115.45    4.58
   0  -9  17  174.60    7.47
   0   9 -17  161.34    6.15
   0  -9  19  117.64    5.29
   0   9 -19  120.65    3.18
   0  -9  21   84.25    4.31
   0   9 -21   86.77    3.23
   0  -9  23    5.11    1.67
   0   9 -23    5.08    1.15
   0  -9  25   34.39    1.60
   0   9 -25   35.61    1.44
   0  -9  27  132.18    5.20
   0   9 -27  137.04    3.93
   0  -9  29   57.53    4.73
   0   9 -29   51.87    3.31
   0  -9  31   60.17    5.35
   0   9 -31   58.05    3.78
   0 -10 -28   66.66    6.21
   0  10  28   78.68    6.77
   0 -10 -24   49.47    1.88
   0  10  24   47.54    2.50
   0 -10 -22    1.15    2.12
   0  10  22   -0.57    2.01
   0 -10 -20   47.37    2.24
   0  10  20   49.14    1.99
   0 -10 -18   28.28    2.19
   0  10  18   29.86    1.90
   0 -10 -16  148.91    5.87
   0  10  16  150.54    6.17
   0 -10 -14   71.38    3.98
   0  10  14   67.82    3.81
   0 -10 -12   59.37    3.15
   0  10  12   58.70    3.31
   0 -10 -10    0.92    1.20
   0  10  10    0.73    1.45
   0 -10  -8   13.15    1.78
   0  10   8   15.25    1.85
   0 -10  -6   -0.34    1.67
   0  10   6   -0.20    1.96
   0 -10  -4  173.00    6.41
   0  10   4  161.91    6.50
   0 -10  -2    1.76    1.34
   0  10   2    0.83    1.43
   0 -10   0   28.32    2.41
   0  10   0   20.30    2.35
   0 -10   2    2.20    1.34
   0  10  -2    1.05    2.09
   0 -10   4    8.96    2.38
   0  10  -4  148.26    6.30
   0 -10   6    1.57    1.34
   0  10  -6    1.09    1.63
   0 -10   8   13.83    2.26
   0  10  -8   14.94    2.00
   0 -10  10    1.81    1.54
   0  10 -10    1.03    2.22
   0 -10  12   63.64    3.26
   0  10 -12   60.54    3.17
   0 -10  14   66.59    3.99
   0  10 -14   69.90    3.43
   0 -10  16  149.81    6.84
   0  10 -16  153.22    4.35
   0 -10  18   32.25    2.42
   0  10 -18   30.38    1.83
   0 -10  20   49.34    2.72
   0  10 -20   51.10    1.81
   0 -10  22    0.99    2.69
   0  10 -22   -0.63    2.65
   0 -10  24   50.56    3.37
   0  10 -24   49.22    2.22
  -1  10 -23    1.62    1.30
   1 -10  23    3.17    1.65
  -1  10 -21    8.87    1.54
   1 -10  21   10.79    1.91
  -1  10 -19   42.38    1.68
   1 -10  19   40.18    1.86
  -1  10 -17  199.91    5.22
   1 -10  17  194.88    9.15
  -1  10 -15   17.93    1.54
   1 -10  15   15.03    1.98
  -1  10 -13   35.72    2.38
   1 -10  13   37.35    2.12
  -1  10 -11   -0.39    2.17
   1 -10  11   -0.30    1.56
  -1  10  -9    2.20    1.22
   1 -10   9    5.08    2.14
  -1  10  -7    0.08    1.09
   1 -10   7    1.03    1.47
  -1  10  -5  131.00    3.76
   1 -10   5  132.45    5.32
  -1  10  -3   56.71    2.28
   1 -10   3   57.30    3.94
  -1  10  -1   20.02    1.65
   1 -10   1   19.24    2.40
  -1  10   1   18.46    1.97
   1 -10  -1   27.05    2.31
  -1  10   3   59.35    2.25
   1 -10  -3   61.32    3.19
  -1  10   5  127.50    4.98
   1 -10  -5  134.33    4.96
  -1  10   7   -0.60    1.43
   1 -10  -7    0.18    1.25
  -1  10   9    4.13    1.27
   1 -10  -9    1.67    1.78
  -1  10  11    0.33    0.80
   1 -10 -11   -0.06    1.18
  -1  10  13   32.46    1.97
   1 -10 -13   33.72    2.29
  -1  10  15   17.05    2.04
   1 -10 -15   19.48    1.95
  -1  10  17  202.54    5.15
   1 -10 -17  222.79    7.78
  -1  10  19   42.78    1.59
   1 -10 -19   36.50    1.63
  -1  10  21    7.91    1.67
   1 -10 -21    5.14    2.17
  -1  10  23    2.63    2.35
   1 -10 -23    3.04    2.26
   1 -10 -25   25.02    3.66
  -1   9 -30   88.99    3.48
   1  -9  30   90.64    4.92
  -1   9 -28    3.52    2.84
   1  -9  28    1.22    1.73
  -1   9 -26  194.02    5.33
   1  -9  26  193.75    7.20
  -1   9 -24   16.62    1.37
   1  -9  24   19.97    2.22
  -1   9 -22    8.89    1.38
   1  -9  22    9.76    2.20
  -1   9 -20    9.28    1.16
   1  -9  20    8.24    1.68
  -1   9 -18  712.70   16.60
   1  -9  18  653.47   21.83
  -1   9 -16   -0.91    1.27
   1  -9  16   -0.46    1.75
  -1   9 -14   70.52    2.55
   1  -9  14   70.08    3.75
  -1   9 -12   19.88    1.51
   1  -9  12   20.79    2.34
  -1   9 -10    2.97    0.84
   1  -9  10    2.69    1.25
  -1   9  -8   16.90    1.71
   1  -9   8   18.03    1.73
  -1   9  -6  141.29    4.32
   1  -9   6  141.93    6.28
  -1   9  -4    1.48    1.20
   1  -9   4    0.48    1.62
  -1   9  -2  147.64    5.00
   1  -9   2  132.58    6.56
  -1   9   0    0.44    1.22
   1  -9   0    0.76    1.62
  -1   9   2  142.37    4.51
   1  -9  -2  145.99    6.25
  -1   9   4    0.68    0.80
   1  -9  -4    0.14    1.11
  -1   9   6  143.89    4.22
   1  -9  -6  149.83    5.86
  -1   9   8   16.32    1.19
   1  -9  -8   17.87    1.82
  -1   9  10    2.06    1.28
   1  -9 -10    3.26    1.63
  -1   9  12   18.37    1.43
   1  -9 -12   18.30    2.21
  -1   9  14   69.70    3.09
   1  -9 -14   66.89    3.26
  -1   9  16    0.22    1.08
   1  -9 -16   -0.32    1.13
  -1   9  18  723.98   16.30
   1  -9 -18  669.20   21.18
  -1   9  20    9.00    1.35
   1  -9 -20   10.14    1.69
  -1   9  22   10.89    1.65
   1  -9 -22    9.86    1.73
  -1   9  24   21.32    3.00
   1  -9 -24   19.04    2.77
  -1   9  26  202.90    5.62
   1  -9 -26  207.32    7.74
  -1   9  28   -0.46    2.39
  -1   9  30   98.51    7.22
   1  -9 -30   98.59    6.33
  -1   8 -33    1.20    1.49
   1  -8  33   -0.74    1.65
  -1   8 -31  137.62    3.56
   1  -8  31  141.22    6.20
  -1   8 -29   13.49    2.64
   1  -8  29   23.24    2.12
  -1   8 -27  104.21    4.08
   1  -8  27  103.95    4.70
  -1   8 -25   73.18    2.22
   1  -8  25   77.98    3.90
  -1   8 -23    0.33    1.03
   1  -8  23    0.85    1.15
  -1   8 -21    4.34    1.03
   1  -8  21    3.76    1.75
  -1   8 -19  112.87    3.40
   1  -8  19  114.58    4.42
  -1   8 -17   44.36    1.87
   1  -8  17   38.14    2.80
  -1   8 -15  181.47    7.65
   1  -8  15  189.43    7.08
  -1   8 -13   17.09    1.65
   1  -8  13   17.16    1.95
  -1   8 -11  190.87    5.29
   1  -8  11  191.21    8.91
  -1   8  -9    7.90    1.34
   1  -8   9    8.53    1.20
  -1   8  -7   28.50    2.27
   1  -8   7   28.97    2.52
  -1   8  -5  163.33    5.96
   1  -8   5  181.86    6.66
  -1   8  -3   88.61    4.09
   1  -8   3   47.22    3.96
  -1   8  -1   40.96    2.21
   1  -8   1   36.87    2.62
  -1   8   1   41.23    2.17
   1  -8  -1   47.24    2.94
  -1   8   3   89.52    4.06
   1  -8  -3   91.50    3.57
  -1   8   5  184.30    8.15
   1  -8  -5  175.66    6.84
  -1   8   7   26.01    2.32
   1  -8  -7   30.70    1.83
  -1   8   9    8.71    0.96
   1  -8  -9    9.36    1.50
  -1   8  11  187.17    4.80
   1  -8 -11  191.76    8.09
  -1   8  13   18.05    1.31
   1  -8 -13   19.35    1.85
  -1   8  15  184.20    7.73
   1  -8 -15  185.80    6.99
  -1   8  17   40.48    1.91
   1  -8 -17   38.18    2.23
  -1   8  19  114.69    4.39
   1  -8 -19  121.09    4.93
  -1   8  21    4.14    0.92
   1  -8 -21    4.49    1.40
  -1   8  23    0.57    1.09
   1  -8 -23    0.03    1.16
  -1   8  25   76.40    4.59
   1  -8 -25   73.02    4.09
  -1   8  27  104.62    3.37
   1  -8 -27  102.95    4.45
  -1   8  29   16.55    1.86
   1  -8 -29   14.09    2.19
  -1   8  31  158.70    4.64
   1  -8 -31  143.10    6.79
  -1   8  33    1.23    1.48
  -1   7 -36   12.02    3.28
   1  -7  36   12.29    3.11
  -1   7 -34   37.97    2.44
   1  -7  34   42.91    3.39
  -1   7 -32    7.24    1.30
   1  -7  32    9.73    1.84
  -1   7 -30  291.37    7.35
   1  -7  30  300.75   10.69
  -1   7 -28   14.32    2.18
   1  -7  28   13.67    2.28
  -1   7 -26  219.96    5.67
   1  -7  26  225.80    7.75
  -1   7 -24  275.67    7.21
   1  -7  24  276.43    9.72
  -1   7 -22   39.84    1.77
   1  -7  22   37.76    2.25
  -1   7 -20    1.90    0.75
   1  -7  20    2.94    1.12
  -1   7 -18  233.69    8.74
   1  -7  18  251.87    9.25
  -1   7 -16   49.28    3.30
   1  -7  16   51.47    2.63
  -1   7 -14  493.89   11.82
   1  -7  14  434.39   15.97
  -1   7 -12  126.79    5.31
   1  -7  12  149.39    6.76
  -1   7 -10  225.68    8.54
   1  -7  10  211.64    8.61
  -1   7  -8   42.77    2.32
   1  -7   8   47.25    2.40
  -1   7  -6  271.39    9.89
   1  -7   6  263.34   11.56
  -1   7  -4    1.07    1.23
   1  -7   4   -0.28    0.80
  -1   7   0   -0.37    0.77
   1  -7   0    0.07    0.81
  -1   7   2  399.60   13.65
   1  -7  -2  387.05   14.94
  -1   7   4    1.71    0.90
   1  -7  -4    2.11    0.86
  -1   7   6  269.79    9.44
   1  -7  -6  274.94    9.67
  -1   7   8   38.27    2.50
   1  -7  -8   44.01    2.67
  -1   7  10  225.23    7.98
   1  -7 -10  237.54    9.22
  -1   7  12  123.74    4.85
   1  -7 -12  125.57    5.72
  -1   7  14  469.90   12.36
   1  -7 -14  456.91   17.43
  -1   7  16   50.86    1.93
   1  -7 -16   62.63    3.26
  -1   7  18  244.88    6.59
   1  -7 -18  252.50    8.91
  -1   7  20    2.35    0.85
   1  -7 -20    1.51    1.38
  -1   7  22   42.42    2.74
   1  -7 -22   38.04    2.60
  -1   7  24  280.71    8.27
   1  -7 -24  287.99   10.19
  -1   7  26  250.61    6.53
   1  -7 -26  235.19    7.98
  -1   7  28   15.46    2.26
   1  -7 -28   11.93    1.82
  -1   7  30  324.54    8.34
   1  -7 -30  354.78   12.96
  -1   7  32    9.97    1.37
   1  -7 -32    9.97    1.53
  -1   7  34   39.10    2.62
   1  -7 -34   36.75    3.16
  -1   6 -39   41.03    4.75
   1  -6  39   34.36    3.40
  -1   6 -37   16.36    2.58
  -1   6 -35   47.05    3.54
   1  -6  35   47.01    3.09
  -1   6 -33  174.25    4.84
   1  -6  33  180.08    6.64
  -1   6 -31  179.11    7.54
   1  -6  31  162.16    7.48
  -1   6 -29  432.41   10.56
   1  -6  29  430.45   14.37
  -1   6 -27   57.41    2.08
   1  -6  27   63.36    3.34
  -1   6 -25    4.69    1.14
   1  -6  25    6.84    1.58
  -1   6 -23  267.85    6.71
   1  -6  23  271.77    9.53
  -1   6 -21    4.05    0.92
   1  -6  21    4.71    0.99
  -1   6 -19   18.18    1.16
   1  -6  19   17.67    1.63
  -1   6 -17   47.69    1.74
   1  -6  17   48.24    2.40
  -1   6 -15  162.48    4.70
   1  -6  15  172.57    8.50
  -1   6 -13  756.81   26.29
   1  -6  13  738.09   23.35
  -1   6 -11    2.62    0.87
   1  -6  11    3.40    0.86
  -1   6  -9   16.77    1.26
   1  -6   9   17.13    1.33
  -1   6  -7    8.77    1.07
   1  -6   7    9.53    1.31
  -1   6  -5  239.27    8.74
   1  -6   5  239.50    9.75
  -1   6  -3  138.27    5.64
   1  -6   3   65.96    4.15
  -1   6  -1  199.43    7.19
   1  -6   1  206.85   10.01
  -1   6   1  203.63    8.23
   1  -6  -1  255.05   10.56
  -1   6   3  149.33    6.33
   1  -6  -3  141.89    5.84
  -1   6   5  250.72    9.16
   1  -6  -5  261.11    9.27
  -1   6   7   10.63    1.07
   1  -6  -7   10.22    1.03
  -1   6   9   17.50    1.36
   1  -6  -9   18.04    1.36
  -1   6  11    2.64    0.77
   1  -6 -11    3.03    0.76
  -1   6  13  844.56   20.80
   1  -6 -13  791.92   27.20
  -1   6  15  163.71    4.42
   1  -6 -15  163.48    6.16
  -1   6  17   44.97    1.75
   1  -6 -17   53.54    2.81
  -1   6  19   19.76    1.22
   1  -6 -19   17.31    1.51
  -1   6  21    3.90    0.67
   1  -6 -21    6.55    1.41
  -1   6  23  288.75   10.49
   1  -6 -23  270.46    9.63
  -1   6  25    7.08    1.58
   1  -6 -25    7.39    0.99
  -1   6  27   58.70    2.98
   1  -6 -27   53.22    2.49
  -1   6  29  431.38   10.19
   1  -6 -29  425.29   14.26
  -1   6  31  171.55    5.10
  -1   6  33  194.59    6.06
   1  -6 -33  175.83    7.15
  -1   6  35   43.69    3.29
  -1   6  37   10.81    1.77
  -1   5 -38  151.82    6.43
  -1   5 -36   -0.75    1.93
   1  -5  36    1.99    1.80
  -1   5 -34  163.24    4.75
  -1   5 -32    4.68    1.02
   1  -5  32    3.15    1.07
  -1   5 -30  649.02   15.64
   1  -5  30  623.82   20.78
  -1   5 -28    1.95    0.75
   1  -5  28    2.36    0.96
  -1   5 -26  391.90   13.55
   1  -5  26  390.69   13.37
  -1   5 -24    4.59    0.71
   1  -5  24    3.81    0.86
  -1   5 -22  807.31   18.77
   1  -5  22  816.72   26.96
  -1   5 -20   15.44    0.91
   1  -5  20   13.60    1.49
  -1   5 -18   57.26    2.15
   1  -5  18   68.59    3.53
  -1   5 -16   15.88    0.92
   1  -5  16   17.47    1.60
  -1   5 -14  335.83   11.19
   1  -5  14  307.65   10.14
  -1   5 -12   -0.49    0.98
   1  -5  12    1.39    1.00
  -1   5 -10  648.13   21.54
   1  -5  10  650.15   21.73
  -1   5  -8   -0.45    0.86
   1  -5   8    0.14    0.59
  -1   5  -6  838.87   27.24
   1  -5   6  948.87   34.83
  -1   5  -4    9.72    1.03
   1  -5   4   10.12    0.92
  -1   5  -2    1.26    0.65
   1  -5   2    0.10    0.59
  -1   5   0   -0.05    0.52
   1  -5   0   -0.17    0.72
  -1   5   2    1.87    0.64
   1  -5  -2    1.16    0.57
  -1   5   4   10.21    1.18
   1  -5  -4   10.52    0.99
  -1   5   6  865.53   29.29
   1  -5  -6  857.54   28.24
  -1   5   8    0.12    0.56
   1  -5  -8    0.73    0.57
  -1   5  10  666.21   22.51
   1  -5 -10  678.90   22.98
  -1   5  12    0.76    0.63
   1  -5 -12    0.44    0.50
  -1   5  14  323.26   11.66
   1  -5 -14  330.37   11.33
  -1   5  16   17.11    1.21
   1  -5 -16   18.80    1.27
  -1   5  18   64.36    2.32
   1  -5 -18   61.59    2.66
  -1   5  20   12.67    0.84
   1  -5 -20   13.14    1.10
  -1   5  22  850.13   19.90
   1  -5 -22  896.37   28.94
  -1   5  24    3.35    0.76
   1  -5 -24    3.24    0.70
  -1   5  26  386.81    9.79
   1  -5 -26  447.11   15.81
  -1   5  28    3.51    0.84
   1  -5 -28    2.09    1.00
  -1   5  30  597.72   13.63
   1  -5 -30  663.12   20.94
  -1   5  32    4.09    0.96
   1  -5 -32    3.36    1.29
  -1   5  34  154.91    4.29
   1  -5 -34  158.81    7.54
  -1   4 -37   93.67    4.01
  -1   4 -35    8.89    1.11
   1  -4  35    9.72    1.39
  -1   4 -33   31.35    2.06
   1  -4  33   34.88    2.51
  -1   4 -31  397.33    9.35
   1  -4  31  429.65   16.26
  -1   4 -29   46.68    1.87
   1  -4  29   48.62    2.95
  -1   4 -27   44.70    1.58
   1  -4  27   46.38    2.45
  -1   4 -25  532.88   13.76
   1  -4  25  521.02   19.41
  -1   4 -23    7.64    0.66
   1  -4  23    6.14    1.14
  -1   4 -21   24.68    1.07
   1  -4  21   25.27    1.74
  -1   4 -19  896.68   20.95
   1  -4  19  880.19   29.91
  -1   4 -17    1.38    0.90
   1  -4  17    1.02    0.76
  -1   4 -15  400.85    9.74
   1  -4  15  419.76   14.74
  -1   4 -13 1086.57   36.21
   1  -4  13 1138.32   36.50
  -1   4 -11  168.22    6.15
   1  -4  11  158.23    5.69
  -1   4  -9  469.02   16.55
   1  -4   9  458.83   16.06
  -1   4  -7  861.11   27.97
   1  -4   7  861.30   29.52
  -1   4  -5    0.46    0.47
   1  -4   5    0.99    0.74
  -1   4  -3  411.09   13.55
   1  -4   3  407.62   15.36
  -1   4   1 1959.18   63.38
   1  -4  -1 1830.84   60.02
  -1   4   3  427.35   14.95
   1  -4  -3  414.37   13.63
  -1   4   5    0.66    0.70
   1  -4  -5    2.14    0.51
  -1   4   7  883.04   30.82
   1  -4  -7  868.98   29.24
  -1   4   9  458.69   15.42
   1  -4  -9  559.33   19.08
  -1   4  11  164.68    4.60
   1  -4 -11  168.57    7.08
  -1   4  13 1217.43   28.05
   1  -4 -13 1165.11   37.31
  -1   4  15  422.04   14.51
   1  -4 -15  422.17   15.28
  -1   4  17    1.78    0.58
   1  -4 -17    1.77    0.66
  -1   4  19  889.47   20.84
   1  -4 -19  897.02   29.36
  -1   4  21   23.77    1.08
   1  -4 -21   26.76    1.30
  -1   4  23    7.12    0.68
   1  -4 -23    6.69    0.81
   1  -4 -25  514.16   16.25
  -1   4  27   43.36    1.69
   1  -4 -27   42.38    2.03
  -1   4  29   50.10    1.98
   1  -4 -29   44.08    2.60
  -1   4  31  391.35   10.27
   1  -4 -31  383.91   13.19
  -1   3 -34   80.01    2.55
  -1   3 -32   14.92    0.85
   1  -3  32   14.70    1.34
  -1   3 -30  168.93    4.77
   1  -3  30  161.20    7.16
  -1   3 -28   90.48    4.10
  -1   3 -26   85.00    3.10
   1  -3  26   92.88    4.65
  -1   3 -24  153.58    4.37
   1  -3  24  152.90    5.57
  -1   3 -22  219.12    8.09
   1  -3  22  210.32    8.03
  -1   3 -20  331.73   11.39
   1  -3  20  338.83   13.46
  -1   3 -18 2170.61   67.02
   1  -3  18 2155.42   68.82
  -1   3 -16  860.34   29.74
   1  -3  16  922.91   30.03
  -1   3 -14 2527.93   56.89
   1  -3  14 2153.06   69.89
  -1   3 -12  389.04    9.47
   1  -3  12  386.82   14.03
  -1   3 -10  643.13   15.14
   1  -3  10  622.14   21.16
  -1   3  -8  263.88    9.52
   1  -3   8  275.73    9.50
  -1   3  -4  960.39   32.58
   1  -3   4 1005.47   32.96
  -1   3   0   -0.57    0.55
   1  -3   0   -0.07    0.35
  -1   3   4 1004.03   31.99
   1  -3  -4  999.44   31.59
  -1   3   8  286.12   10.03
   1  -3  -8  273.23    9.57
  -1   3  10  636.11   20.60
   1  -3 -10  629.41   23.46
  -1   3  12  385.25    9.70
   1  -3 -12  406.14   14.52
  -1   3  14 2345.09   54.14
   1  -3 -14 2296.33   71.47
  -1   3  16 1115.81   36.88
   1  -3 -16  938.12   29.90
  -1   3  18 2446.65   55.25
   1  -3 -18 2309.29   70.37
  -1   3  20  327.61    8.25
   1  -3 -20  318.34   10.97
  -1   3  22  205.42    5.57
   1  -3 -22  200.98    6.93
  -1   3  24  144.19    5.23
   1  -3 -24  155.15    6.14
  -1   3  26   84.20    2.48
  -1   3  28   87.45    2.72
  -1   2 -29  271.77    6.75
  -1   2 -27   64.67    2.05
  -1   2 -25  881.45   21.15
  -1   2 -23  686.87   23.72
   1  -2  23  667.59   21.93
  -1   2 -21   37.57    1.25
   1  -2  21   35.66    1.78
  -1   2 -19  179.89    4.53
   1  -2  19  172.36    6.66
  -1   2 -17 2520.69   77.95
   1  -2  17 2709.05   83.97
  -1   2 -15  204.73    8.06
   1  -2  15  216.52    7.75
  -1   2 -11  124.42    5.07
   1  -2  11  111.21    4.07
  -1   2  -9   33.06    1.50
   1  -2   9   31.27    1.83
  -1   2  -7  720.03   17.04
   1  -2   7  671.34   21.84
  -1   2  -5   64.31    2.89
   1  -2   5   73.51    2.96
  -1   2  -3  762.21   17.84
   1  -2   3  733.02   25.31
  -1   2   3  779.56   18.12
   1  -2  -3  781.55   25.88
  -1   2   5   77.81    2.27
   1  -2  -5   79.25    2.97
  -1   2   7  679.09   16.26
   1  -2  -7  712.32   25.74
  -1   2   9   32.80    1.67
   1  -2  -9   31.64    1.64
  -1   2  11  112.01    4.36
   1  -2 -11  115.90    4.60
  -1   2  15  227.19    5.63
   1  -2 -15  216.21    7.70
  -1   2  19  169.63    4.35
   1  -2 -19  173.40    6.27
  -1   2  21   34.68    1.65
  -1   2  23  699.86   16.54
  -1   1 -24  438.47   10.23
  -1   1 -22  820.16   18.61
  -1   1 -20  371.76   12.12
   1  -1  20  357.77   13.27
  -1   1 -18  443.80   14.08
   1  -1  18  500.79   17.47
  -1   1 -16  757.18   24.31
   1  -1  16  808.62   25.72
  -1   1 -12   83.27    2.34
   1  -1  12   85.01    3.49
  -1   1 -10 1537.75   34.40
   1  -1  10 1542.14   46.83
  -1   1  -8  416.90    9.65
   1  -1   8  445.35   10.31
   1  -1   0   -0.21    0.33
  -1   1   8  426.34   14.10
   1  -1  -8  434.19   14.55
   1  -1 -10 1527.82   49.49
  -1   1  12   90.72    2.67
   1  -1 -12   86.84    3.51
  -1   1  16  757.89   18.06
  -1   1  18  451.55   10.55
  -1   0 -19  855.85   26.75
  -1   0 -17  155.47    3.71
  -1   0 -15  995.56   22.18
  -1   0 -11   85.42    2.58
  -1   0  -9  462.45   15.20
   1   0   9  429.21   13.30
  -1   0  -5  445.89   10.67
   1   0   5  446.24   10.14
  -1   0   5  450.50   14.77
   1   0  -5  469.87   14.12
  -1   0   9  427.91   13.85
   1   0  -9  429.85   13.70
  -1   0  11   81.08    2.08
   1   0 -11   79.43    2.99
  -1   0  15  938.78   30.57
  -1   0  17  168.68    4.21
  -1  -1 -20  349.10    8.10
  -1  -1 -18  418.06   13.08
   1   1  18  449.94   14.40
  -1  -1 -16  799.28   24.93
   1   1  16  797.23   26.85
  -1  -1 -12   84.11    2.91
   1   1  12   87.72    4.11
  -1  -1  -8  483.94   15.94
   1   1   8  442.25   15.27
  -1  -1   8  434.55   14.26
   1   1  -8  430.49   14.02
   1   1 -10 1526.68   48.83
  -1  -1  12   90.25    3.61
   1   1 -12   85.41    3.20
  -1  -1  16  805.90   26.70
   1   1 -16  748.89   25.66
  -1  -1  18  433.61   15.80
   1   1 -18  480.74   17.00
  -1  -1  20  352.64   12.28
   1   1 -20  362.94   12.56
  -1  -1  22  824.52   25.69
   1   1 -22  821.59   25.06
  -1  -1  24  440.66   14.23
  -1  -2 -25  312.57   10.03
  -1  -2 -23  247.81    8.63
   1   2  23  242.36    9.68
   1   2  21    7.80    0.59
  -1  -2 -19    1.16    0.34
  -1  -2 -17  258.29    8.68
   1   2  17  270.77    9.68
  -1  -2 -15  111.63    3.93
   1   2  15  115.08    4.20
  -1  -2 -13  100.77    4.18
   1   2  13  101.07    3.95
  -1  -2 -11 1327.33   42.35
   1   2  11 1365.59   46.03
  -1  -2  -9  411.65   13.34
   1   2   9  371.09   12.25
  -1  -2  -7  104.09    4.33
   1   2   7  105.09    4.58
  -1  -2  -5  116.76    5.27
   1   2   5  146.00    5.61
  -1  -2  -3 1564.37   49.41
   1   2   3 1625.72   50.90
  -1  -2  -1   79.05    3.31
   1   2   1   77.38    3.44
  -1  -2   1   -1.48    0.55
   1   2  -1   74.46    3.04
  -1  -2   3 1717.43   56.00
   1   2  -3 1566.94   47.51
  -1  -2   5  116.04    4.47
   1   2  -5  108.66    4.60
  -1  -2   7  102.25    4.03
   1   2  -7  104.29    3.74
  -1  -2   9  356.83   13.16
   1   2  -9  347.00   12.17
  -1  -2  11 1281.86   46.10
   1   2 -11 1243.26   39.53
  -1  -2  13   95.47    3.79
   1   2 -13   98.19    4.86
  -1  -2  15  125.54    4.81
   1   2 -15  125.16    4.60
  -1  -2  17  264.97    8.98
   1   2 -17  264.40    9.45
  -1  -2  19    0.33    0.38
   1   2 -19    0.58    0.48
   1   2 -21    8.18    0.76
  -1  -2  23  247.96   10.67
   1   2 -23  242.19    8.54
  -1  -2  25  327.34   10.37
  -1  -2  27  878.22   28.12
   1   2 -27  890.74   30.56
  -1  -2  29  555.36   19.37
   1   2 -29  583.01   19.27
  -1  -3 -28    4.15    0.50
   1   3  28    3.21    0.49
  -1  -3 -26 1834.18   55.81
   1   3  26 1881.33   61.07
  -1  -3 -24    2.38    0.54
   1   3  24    1.26    0.52
  -1  -3 -22  232.59    8.15
   1   3  22  218.12    7.88
  -1  -3 -20   25.85    1.47
   1   3  20   27.80    1.41
  -1  -3 -18 2819.58   86.75
   1   3  18 2567.28   83.07
  -1  -3 -16    0.66    0.50
   1   3  16    1.52    0.53
  -1  -3 -14 2115.65   67.55
   1   3  14 2186.64   72.29
  -1  -3 -12    6.36    0.55
   1   3  12    5.31    0.51
  -1  -3 -10    1.24    0.39
   1   3  10    2.41    0.60
  -1  -3  -8   41.41    1.77
   1   3   8   39.67    1.81
  -1  -3  -6    2.16    0.43
   1   3   6    1.88    0.59
  -1  -3  -4    4.09    0.53
   1   3   4    4.29    0.53
  -1  -3  -2 1043.83   33.34
   1   3   2  948.85   31.66
  -1  -3   0    0.11    0.40
  -1  -3   2 1022.51   33.80
  -1  -3   4    3.69    0.55
   1   3  -4    5.22    0.56
  -1  -3   6    1.92    0.51
   1   3  -6    1.94    0.51
  -1  -3   8   39.31    1.89
   1   3  -8   38.37    1.67
  -1  -3  10    2.06    0.61
   1   3 -10    1.78    0.61
  -1  -3  12    6.05    0.78
   1   3 -12    6.02    0.65
  -1  -3  14 1838.78   58.43
   1   3 -14 1764.17   53.97
  -1  -3  16    1.33    0.49
   1   3 -16    1.08    0.65
  -1  -3  18 2689.98   83.52
   1   3 -18 2490.30   78.73
  -1  -3  20   27.70    1.35
   1   3 -20   29.07    1.54
  -1  -3  22  231.29    8.00
   1   3 -22  219.36    8.11
  -1  -3  24    2.17    0.57
   1   3 -24    1.31    0.71
  -1  -3  26 1822.02   56.67
   1   3 -26 1712.45   54.89
  -1  -3  28    3.58    0.93
   1   3 -28    3.00    0.79
  -1  -3  30 1344.20   44.25
   1   3 -30 1406.07   46.20
   1   3 -32    1.11    0.85
   1   3 -34   85.97    4.13
  -1  -4 -31  118.81    4.80
   1   4  31  115.53    5.37
  -1  -4 -29    0.34    0.62
   1   4  29    1.04    0.77
  -1  -4 -27  141.50    5.52
   1   4  27  144.40    5.79
  -1  -4 -25   49.20    2.34
   1   4  25   53.88    3.03
  -1  -4 -23   29.17    1.62
   1   4  23   29.89    1.55
  -1  -4 -21   17.93    1.09
   1   4  21   16.65    1.32
  -1  -4 -19 1305.59   42.94
   1   4  19 1187.34   37.10
  -1  -4 -17  916.19   30.68
   1   4  17  855.86   28.72
  -1  -4 -15  190.99    7.24
   1   4  15  249.94    9.16
  -1  -4 -13   10.44    1.01
   1   4  13   10.33    0.94
  -1  -4 -11  380.19   13.71
   1   4  11  389.00   14.95
  -1  -4  -9   78.74    3.00
   1   4   9   74.92    3.46
  -1  -4  -7  603.50   20.30
   1   4   7  648.41   22.23
  -1  -4  -5 1810.69   58.78
  -1  -4  -3  841.60   27.31
   1   4   3  770.26   26.84
  -1  -4  -1  187.42    7.44
   1   4   1  176.91    6.81
  -1  -4   3  864.25   31.06
   1   4  -3  762.65   26.40
  -1  -4   5 1652.20   53.80
   1   4  -5 1608.56   50.67
  -1  -4   7  592.19   20.75
  -1  -4   9   83.15    3.77
  -1  -4  11  426.13   14.46
   1   4 -11  357.39   12.87
  -1  -4  13   11.80    1.17
   1   4 -13   11.62    0.90
  -1  -4  15  192.62    7.60
   1   4 -15  199.87    7.32
  -1  -4  17  811.86   29.02
   1   4 -17  802.41   25.56
  -1  -4  19 1056.39   34.42
   1   4 -19 1188.62   39.23
  -1  -4  21   16.43    1.41
   1   4 -21   16.66    1.43
  -1  -4  23   27.16    1.96
   1   4 -23   29.66    1.73
  -1  -4  25   44.74    2.47
   1   4 -25   50.46    2.35
  -1  -4  27  133.11    4.71
   1   4 -27  143.68    5.31
  -1  -4  29    0.40    1.03
   1   4 -29    0.66    0.99
  -1  -4  31  105.99    4.57
   1   4 -31  111.23    3.23
  -1  -4  33   59.61    3.61
   1   4 -33   60.99    2.54
  -1  -4  35    8.26    1.28
   1   4 -35    6.60    1.31
  -1  -4  37   69.26    3.10
   1   4 -37   66.24    2.57
  -1  -5 -34    2.97    0.91
   1   5  34    2.72    0.75
  -1  -5 -32  153.88    5.44
   1   5  32  166.83    6.45
  -1  -5 -30  283.53   10.98
   1   5  30  284.95   10.56
  -1  -5 -28   10.72    1.31
   1   5  28    9.12    0.84
  -1  -5 -26  528.41   17.70
   1   5  26  487.40   19.65
  -1  -5 -24   38.78    2.11
   1   5  24   38.97    2.29
  -1  -5 -22   25.51    1.62
   1   5  22   24.82    1.64
  -1  -5 -20   28.27    1.77
   1   5  20   22.98    1.61
   1   5  18 1587.36   52.24
  -1  -5 -16  515.60   18.42
   1   5  16  556.20   18.21
  -1  -5 -14  862.64   28.28
   1   5  14  848.09   30.26
  -1  -5 -12   31.86    1.78
   1   5  12   29.65    1.92
  -1  -5 -10  418.70   15.54
   1   5  10  418.90   13.63
  -1  -5  -8  133.73    5.49
   1   5   8  126.09    5.16
  -1  -5  -6 1698.04   54.45
  -1  -5  -4  167.33    7.08
   1   5   4  142.89    6.04
  -1  -5  -2 2003.37   62.69
   1   5   2 1745.48   57.77
  -1  -5   0    0.54    0.66
   1   5   0    0.77    0.73
  -1  -5   2    1.05    1.12
   1   5  -2 1523.38   46.00
  -1  -5   4  161.57    7.35
   1   5  -4  137.61    7.42
  -1  -5   6 1656.56   53.95
   1   5  -6 1581.68   50.90
  -1  -5   8  133.14    5.21
  -1  -5  10  457.02   16.38
  -1  -5  12   34.25    2.08
   1   5 -12   34.49    2.33
  -1  -5  14  849.14   27.14
   1   5 -14  837.67   27.37
  -1  -5  16  562.63   19.24
   1   5 -16  516.60   18.09
   1   5 -18 1616.97   50.56
  -1  -5  20   29.26    1.94
   1   5 -20   25.38    1.90
  -1  -5  22   24.51    1.81
   1   5 -22   25.01    1.81
  -1  -5  24   32.53    2.35
   1   5 -24   31.72    2.28
  -1  -5  26  491.51   16.93
   1   5 -26  484.77   16.37
  -1  -5  28    9.12    1.52
   1   5 -28   10.57    1.50
  -1  -5  30  270.06    9.83
   1   5 -30  271.55    8.35
  -1  -5  32  143.90    6.05
   1   5 -32  142.78    4.23
  -1  -5  34    1.37    1.47
   1   5 -34    1.75    0.89
  -1  -5  36    2.63    1.45
   1   5 -36    4.01    1.07
  -1  -5  38  123.02    4.33
   1   5 -38  127.06    3.76
   1   5 -40   68.19    4.58
   1   6  37    8.26    2.11
  -1  -6 -35    4.64    1.64
   1   6  35    3.63    1.38
  -1  -6 -33   81.66    4.03
   1   6  33   88.45    3.76
  -1  -6 -31   78.93    3.75
   1   6  31   87.57    3.06
  -1  -6 -29  121.39    5.33
   1   6  29  136.96    4.53
  -1  -6 -27    3.68    1.29
   1   6  27    4.22    1.13
  -1  -6 -25   66.02    3.06
   1   6  25   63.95    3.09
  -1  -6 -23   22.44    1.81
   1   6  23   17.54    1.56
  -1  -6 -21  570.49   19.06
   1   6  21  559.90   20.08
  -1  -6 -19   46.52    2.57
   1   6  19   43.67    2.29
  -1  -6 -17  331.92   12.63
   1   6  17  333.72   11.47
   1   6  15  109.97    4.86
  -1  -6 -13  169.21    7.12
   1   6  13  168.15    6.50
  -1  -6 -11  106.28    4.66
   1   6  11  109.62    4.84
  -1  -6  -9  119.70    5.30
   1   6   9   88.46    3.60
  -1  -6  -7   13.13    1.38
   1   6   7   11.20    1.12
  -1  -6  -5 1093.13   35.13
  -1  -6  -3   65.05    3.73
  -1  -6  -1   88.17    5.17
   1   6   1   80.71    3.65
  -1  -6   1  116.20    5.72
   1   6  -1   78.84    3.90
  -1  -6   3   50.46    2.74
   1   6  -3   52.73    2.45
  -1  -6   5 1105.66   38.92
   1   6  -5  920.05   32.02
  -1  -6   7    9.68    1.12
   1   6  -7   10.51    0.99
  -1  -6   9   87.38    4.15
   1   6  -9   98.11    4.79
  -1  -6  11  112.07    5.35
   1   6 -11   99.10    3.77
  -1  -6  13  164.97    6.00
   1   6 -13  157.51    6.26
   1   6 -15  102.34    4.25
  -1  -6  17  325.86   11.92
   1   6 -17  322.44   11.06
  -1  -6  19   44.05    2.31
   1   6 -19   47.96    2.71
  -1  -6  21  513.25   17.87
   1   6 -21  564.07   21.69
  -1  -6  23   19.38    1.53
   1   6 -23   20.86    1.92
  -1  -6  25   69.23    4.26
   1   6 -25   66.39    2.85
  -1  -6  27    4.14    1.61
   1   6 -27    2.91    1.60
  -1  -6  29  132.41    5.69
   1   6 -29  146.49    6.26
  -1  -6  31   81.75    3.53
   1   6 -31   76.17    2.65
  -1  -6  33   71.94    3.59
   1   6 -33   77.93    2.98
  -1  -6  35    3.92    1.76
   1   6 -35    1.66    1.96
  -1  -6  37    7.96    1.74
   1   6 -39   60.12    2.83
  -1  -7 -34   38.46    4.11
   1   7  34   42.03    3.72
  -1  -7 -32   59.07    2.98
   1   7  32   56.71    2.09
  -1  -7 -30  373.74   12.46
   1   7  30  364.20   13.91
  -1  -7 -28  104.92    3.86
   1   7  28  101.99    3.11
  -1  -7 -26  130.30    5.31
   1   7  26  134.71    5.68
  -1  -7 -24   97.99    4.78
   1   7  24   95.93    4.39
  -1  -7 -22    3.90    1.38
   1   7  22    2.40    1.48
  -1  -7 -20  317.13   11.71
   1   7  20  289.20   12.78
  -1  -7 -18  505.20   16.78
   1   7  18  517.35   17.13
  -1  -7 -16    0.91    1.29
   1   7  16    0.90    1.03
  -1  -7 -14  954.10   31.09
   1   7  14  909.79   31.90
  -1  -7 -12  125.80    4.71
   1   7  12  122.77    4.63
  -1  -7 -10   36.97    2.06
   1   7  10   35.24    2.12
   1   7   8   59.20    3.06
  -1  -7  -6   66.61    3.06
   1   7   6   64.41    3.22
  -1  -7  -4   47.23    3.08
   1   7   4   45.93    2.40
  -1  -7  -2 1114.09   36.94
   1   7   2 1000.92   32.74
  -1  -7   0    1.11    1.20
   1   7   0   -0.30    1.16
   1   7  -2 1302.68   43.89
  -1  -7   4   49.70    3.39
   1   7  -4   38.05    2.53
  -1  -7   6   75.05    3.40
   1   7  -6   61.61    3.07
   1   7  -8   54.40    2.74
  -1  -7  10   38.01    2.24
   1   7 -10   32.91    2.00
  -1  -7  12  130.48    6.09
   1   7 -12  121.47    4.99
  -1  -7  14  888.68   28.93
   1   7 -14  909.78   31.45
  -1  -7  16    1.50    1.01
   1   7 -16    0.53    0.90
  -1  -7  18  503.40   16.76
   1   7 -18  477.90   16.59
  -1  -7  20  293.30   10.51
   1   7 -20  291.56   10.72
  -1  -7  22    2.16    1.11
   1   7 -22    1.71    1.56
  -1  -7  24   89.56    4.52
   1   7 -24  109.41    4.86
  -1  -7  26  125.95    6.14
   1   7 -26  129.28    5.53
  -1  -7  28  110.68    5.00
   1   7 -28   94.85    4.85
  -1  -7  30  369.98   11.78
   1   7 -30  350.05    8.26
  -1  -7  32   55.13    3.54
   1   7 -32   61.97    4.47
  -1  -7  34   37.61    4.19
   1   7 -34   34.58    1.96
  -1  -7  36   14.72    3.02
   1   7 -36   15.21    2.74
  -1  -8 -31   14.86    2.89
   1   8  31   14.18    2.32
  -1  -8 -29   53.83    3.87
   1   8  29   61.29    2.96
  -1  -8 -27   63.28    3.10
   1   8  27   60.31    2.60
  -1  -8 -25    5.71    1.99
   1   8  25    3.62    2.24
  -1  -8 -23   73.80    3.95
   1   8  23   74.42    3.66
  -1  -8 -21    3.81    1.24
   1   8  21    2.57    1.88
  -1  -8 -19    6.99    1.25
   1   8  19    6.49    1.74
  -1  -8 -17   63.46    3.39
   1   8  17   66.12    3.96
  -1  -8 -15   81.72    3.57
   1   8  15   81.04    3.59
  -1  -8 -13  126.27    5.36
   1   8  13  135.90    6.14
  -1  -8 -11  223.25    7.64
   1   8  11  237.78   10.06
  -1  -8  -9   47.94    3.06
   1   8   9   47.21    2.62
  -1  -8  -7  122.49    5.25
   1   8   7  112.03    4.42
  -1  -8  -5  142.30    5.28
   1   8   5  129.49    5.13
  -1  -8  -3  155.12    6.39
   1   8   3  132.23    5.70
  -1  -8  -1  108.52    4.14
   1   8   1   96.52    4.40
  -1  -8   1  115.90    5.11
   1   8  -1   93.77    4.23
  -1  -8   3   13.27    2.61
   1   8  -3  132.57    5.39
  -1  -8   5  137.61    6.37
   1   8  -5  127.95    5.32
  -1  -8   7  116.17    5.22
   1   8  -7  108.53    4.25
  -1  -8   9   46.88    2.72
   1   8  -9   45.42    2.66
  -1  -8  11  309.61   11.60
   1   8 -11  226.21    8.40
  -1  -8  13  131.37    5.72
   1   8 -13  119.95    4.78
  -1  -8  15   94.41    5.09
   1   8 -15   83.60    4.16
  -1  -8  17   53.75    2.80
   1   8 -17   53.30    3.21
  -1  -8  19    6.23    1.36
   1   8 -19    7.11    1.38
  -1  -8  21    2.88    1.26
   1   8 -21    2.11    1.99
  -1  -8  23   75.63    3.71
   1   8 -23   70.33    3.42
  -1  -8  25    4.25    1.94
   1   8 -25    3.21    1.49
  -1  -8  27   60.58    3.68
   1   8 -27   68.58    3.85
  -1  -8  29   52.14    3.05
   1   8 -29   51.78    2.53
  -1  -8  31   19.84    3.47
   1   8 -31   17.70    2.11
  -1  -8  33   19.92    3.78
   1   8 -33   24.12    2.59
  -1  -8  35    0.40    2.49
  -1  -9 -30  160.66    5.86
   1   9  30  168.27    4.97
  -1  -9 -28    1.10    2.36
   1   9  28    1.62    2.23
  -1  -9 -26  242.52    8.34
   1   9  26  251.59    7.81
  -1  -9 -24   -0.03    1.52
   1   9  24    0.22    0.70
  -1  -9 -22    3.16    1.49
   1   9  22    3.09    2.68
  -1  -9 -20   43.23    2.53
   1   9  20   43.94    3.47
  -1  -9 -18  124.40    4.78
   1   9  18  115.40    3.73
  -1  -9 -16    2.50    1.18
   1   9  16    3.62    2.01
  -1  -9 -14  118.69    4.68
   1   9  14  131.75    4.87
  -1  -9 -12    0.53    1.54
   1   9  12    0.52    1.18
  -1  -9 -10  232.84    9.40
   1   9  10  229.72    8.09
  -1  -9  -8    1.05    1.19
   1   9   8    0.06    1.13
  -1  -9  -6  361.03   12.35
   1   9   6  320.63   10.91
  -1  -9  -4   20.81    1.68
   1   9   4   19.31    1.60
  -1  -9  -2   67.25    3.29
   1   9   2   69.89    3.55
  -1  -9   0   -0.45    1.07
   1   9   0   -0.09    1.13
  -1  -9   2   69.19    3.79
  -1  -9   4   20.45    1.92
   1   9  -4   17.58    1.76
  -1  -9   6  349.00   12.19
   1   9  -6  328.96   12.73
  -1  -9   8   -0.09    1.13
   1   9  -8    1.73    1.17
  -1  -9  10  238.40    9.20
   1   9 -10  220.03    8.02
  -1  -9  12    0.47    1.23
   1   9 -12   -0.24    1.24
  -1  -9  14  134.46    4.91
   1   9 -14  122.28    4.63
  -1  -9  16    3.22    1.33
   1   9 -16    1.81    1.37
  -1  -9  18  123.30    6.26
   1   9 -18  120.08    5.08
  -1  -9  20   46.18    2.90
   1   9 -20   48.59    3.15
  -1  -9  22    2.53    1.72
   1   9 -22    3.55    2.39
  -1  -9  24    2.31    1.64
  -1  -9  26  221.68    8.16
   1   9 -26  247.37    8.56
  -1  -9  28    7.31    1.61
   1   9 -28    1.45    2.01
  -1  -9  30  157.23    5.49
   1   9 -30  161.37    5.37
  -1  -9  32    0.72    2.59
   1   9 -32    1.77    1.81
  -1 -10 -27   34.48    2.53
   1  10  25   76.76    5.64
  -1 -10 -19  117.35    6.23
  -1 -10 -17   69.46    3.55
   1  10  17   61.27    3.52
  -1 -10 -15    0.55    1.85
   1  10  15   -0.91    2.18
  -1 -10 -13   64.83    3.76
   1  10  13   63.13    3.79
  -1 -10 -11    0.06    1.71
   1  10  11    1.89    1.99
  -1 -10  -9    0.31    1.24
   1  10   9    0.16    1.99
  -1 -10  -7   34.63    2.42
   1  10   7   26.38    2.10
  -1 -10  -5    0.98    1.21
   1  10   5    1.37    1.28
  -1 -10  -3    0.88    1.63
   1  10   3    0.43    1.29
  -1 -10  -1   27.26    1.89
   1  10   1   22.70    2.20
  -1 -10   1   23.39    1.97
   1  10  -1   19.18    2.48
  -1 -10   3    0.33    1.51
   1  10  -3    1.92    2.15
  -1 -10   5    2.37    2.14
   1  10  -5   -0.19    2.10
  -1 -10   7   31.51    3.28
   1  10  -7   28.38    2.27
  -1 -10   9    1.96    2.13
   1  10  -9    1.12    1.46
  -1 -10  11    0.23    1.41
   1  10 -11    0.30    1.47
  -1 -10  13   60.93    2.89
   1  10 -13   61.05    3.94
  -1 -10  15    2.03    2.05
   1  10 -15    0.59    1.57
  -1 -10  17   61.86    3.48
   1  10 -17   63.80    3.63
  -1 -10  19  107.89    4.51
   1  10 -19  119.90    6.17
  -1 -10  23    4.12    1.93
  -2  10 -20   14.78    2.83
   2 -10  20    6.93    1.35
  -2  10 -18   14.62    2.90
   2 -10  18   12.08    2.00
  -2  10 -16  173.25    4.37
   2 -10  16  167.98    5.97
  -2  10 -14    0.91    2.00
   2 -10  14    0.03    1.47
  -2  10 -12  105.97    3.31
   2 -10  12  136.86    5.92
  -2  10 -10    0.14    0.96
   2 -10  10    0.58    1.38
  -2  10  -8    4.39    2.25
   2 -10   8    5.37    2.14
  -2  10  -6    1.23    1.07
   2 -10   6    1.31    1.46
  -2  10  -4   83.72    3.81
   2 -10   4    0.28    1.48
  -2  10  -2    8.02    1.37
   2 -10   2    6.94    2.09
  -2  10   0  129.46    3.60
   2 -10   0  115.99    5.11
  -2  10   2    7.43    1.20
   2 -10  -2    8.39    1.36
  -2  10   4   92.34    2.89
   2 -10  -4   94.76    4.46
  -2  10   6    0.25    1.07
   2 -10  -6   -0.40    1.41
  -2  10   8    5.30    1.12
   2 -10  -8    0.25    0.74
  -2  10  10   -0.11    0.96
   2 -10 -10   -0.36    0.83
  -2  10  12  114.60    4.91
   2 -10 -12  105.68    4.47
  -2  10  14    0.57    1.71
   2 -10 -14    0.36    1.33
  -2  10  16  180.42    5.85
   2 -10 -16  167.93    6.00
  -2  10  18   14.46    1.91
   2 -10 -18   15.27    2.35
  -2  10  20   12.14    0.93
   2 -10 -20   12.90    1.23
  -2  10  22   -0.34    2.12
  -2  10  24   31.28    2.94
   2 -10 -24   21.88    3.10
  -2   9 -31  135.60    6.56
   2  -9  31  152.65    8.89
  -2   9 -29   37.68    2.89
   2  -9  29   31.14    3.39
  -2   9 -27   42.52    1.69
   2  -9  27   42.94    4.20
  -2   9 -25   96.07    3.18
   2  -9  25   94.21    4.62
  -2   9 -23    0.83    2.18
   2  -9  23    0.95    2.05
  -2   9 -21    9.80    1.99
   2  -9  21    5.40    1.21
  -2   9 -19   81.30    3.03
   2  -9  19   78.91    3.79
  -2   9 -17   21.08    1.49
   2  -9  17   20.27    2.34
  -2   9 -15  125.88    6.20
   2  -9  15  125.46    5.39
  -2   9 -13    2.40    1.01
   2  -9  13    2.54    1.76
  -2   9 -11    0.26    1.10
   2  -9  11    1.32    1.23
  -2   9  -9   -0.43    0.79
   2  -9   9   -0.40    1.15
  -2   9  -7    4.54    1.27
   2  -9   7    3.30    1.66
  -2   9  -5   32.42    2.28
   2  -9   5   30.25    2.16
  -2   9  -3   35.57    1.55
   2  -9   3   35.04    2.27
  -2   9  -1    3.97    0.91
   2  -9   1    5.88    1.22
  -2   9   1    4.56    0.96
   2  -9  -1    4.04    1.18
  -2   9   3   34.58    1.72
   2  -9  -3   38.22    2.50
  -2   9   5   33.49    1.87
   2  -9  -5   30.16    2.25
  -2   9   7    4.51    1.12
   2  -9  -7    5.65    1.22
  -2   9   9   -1.51    0.88
   2  -9  -9   -0.15    1.03
  -2   9  11    0.51    0.92
   2  -9 -11    0.90    1.37
  -2   9  13    1.68    0.91
   2  -9 -13    1.04    1.44
  -2   9  15  134.49    3.73
   2  -9 -15  134.25    5.30
  -2   9  17   18.34    1.89
   2  -9 -17   23.61    2.50
  -2   9  19   78.34    2.31
   2  -9 -19   85.78    3.83
  -2   9  21   10.27    1.69
   2  -9 -21    9.09    1.55
  -2   9  23   -0.95    2.42
   2  -9 -23    1.61    1.48
  -2   9  25  105.12    3.12
   2  -9 -25   95.91    5.11
  -2   9  27   36.82    2.54
   2  -9 -27   44.25    3.60
  -2   9  29   43.88    2.49
   2  -9 -29   44.73    5.31
  -2   8 -34    9.49    1.69
   2  -8  34    9.69    2.00
  -2   8 -32  168.45    4.49
   2  -8  32  169.96    6.28
  -2   8 -30    4.04    1.64
   2  -8  30    4.21    2.64
  -2   8 -28  354.71    8.82
   2  -8  28  376.72   13.97
  -2   8 -26    0.18    1.36
   2  -8  26    1.84    1.53
  -2   8 -24  121.83    3.51
   2  -8  24  122.76    5.35
  -2   8 -22   17.74    2.01
   2  -8  22   16.31    1.81
  -2   8 -20    6.75    1.31
   2  -8  20    4.80    1.38
  -2   8 -18   44.22    2.69
   2  -8  18   43.56    2.45
  -2   8 -16  199.31    5.73
   2  -8  16  201.98    8.54
  -2   8 -14    4.38    0.84
   2  -8  14    5.67    1.21
  -2   8 -12  463.42   11.27
   2  -8  12  466.27   17.59
  -2   8 -10    3.36    1.20
   2  -8  10    1.92    1.06
  -2   8  -8   16.06    1.86
   2  -8   8   15.83    1.50
  -2   8  -6   86.46    3.89
   2  -8   6   87.04    4.23
  -2   8  -4   79.38    2.73
   2  -8   4   80.72    3.89
  -2   8   0  264.11    6.77
   2  -8   0  255.05   10.21
  -2   8   2    9.25    0.83
   2  -8  -2   12.70    1.27
  -2   8   4   81.11    2.74
   2  -8  -4   84.13    4.01
  -2   8   6   92.76    3.04
   2  -8  -6   89.66    4.23
  -2   8   8   14.31    1.10
   2  -8  -8   16.92    1.79
  -2   8  10    3.04    0.87
   2  -8 -10    3.38    1.42
  -2   8  12  480.65   11.76
   2  -8 -12  467.85   17.12
  -2   8  14    4.72    1.23
   2  -8 -14    5.04    1.48
  -2   8  16  202.86    5.59
   2  -8 -16  194.43    8.98
  -2   8  18   39.80    2.79
   2  -8 -18   45.89    2.75
  -2   8  20    6.88    1.15
   2  -8 -20    6.58    1.68
  -2   8  22   17.80    1.87
   2  -8 -22   19.25    1.99
  -2   8  24  121.37    3.13
   2  -8 -24  119.76    5.20
  -2   8  26    0.16    2.31
   2  -8 -26    0.56    1.75
  -2   8  28  390.74    8.86
   2  -8 -28  378.33   11.78
  -2   8  30    4.08    2.15
   2  -8 -30    4.28    2.49
  -2   8  32  172.67    5.58
   2  -8 -32  166.13    6.45
  -2   7 -37    9.38    1.77
  -2   7 -35    0.62    1.91
  -2   7 -33   16.08    1.67
   2  -7  33   17.67    2.26
  -2   7 -31   42.16    2.20
   2  -7  31   42.46    3.30
  -2   7 -29   67.30    3.38
   2  -7  29   79.64    4.06
  -2   7 -27    0.91    1.07
   2  -7  27    1.76    1.67
  -2   7 -25  119.88    5.42
   2  -7  25  143.34    7.19
  -2   7 -23   42.41    2.38
   2  -7  23   39.52    2.50
  -2   7 -21  197.11    7.03
   2  -7  21  179.25    7.50
  -2   7 -19    0.56    0.68
   2  -7  19    0.25    0.99
  -2   7 -17    5.06    0.88
   2  -7  17    5.81    1.40
  -2   7 -15    0.22    0.75
   2  -7  15    0.28    0.94
  -2   7 -13  355.59    9.49
   2  -7  13  364.52   12.53
  -2   7 -11   67.21    2.29
   2  -7  11   66.92    3.34
  -2   7  -9  393.97   10.24
   2  -7   9  362.91   13.92
  -2   7  -7  214.78    5.94
   2  -7   7  207.94    8.38
  -2   7  -5  178.86    6.01
   2  -7   5  181.64    8.38
  -2   7  -3   54.77    2.18
   2  -7   3   -0.07    0.86
   2  -7   1   60.73    2.93
  -2   7   1   61.89    2.20
   2  -7  -1   63.04    3.68
  -2   7   3   56.36    2.13
   2  -7  -3   69.25    3.59
  -2   7   5  187.50    5.39
   2  -7  -5  198.83    7.23
  -2   7   7  212.59    6.46
   2  -7  -7  216.25    8.15
  -2   7   9  374.77   10.02
   2  -7  -9  459.32   15.40
  -2   7  11   63.94    2.22
   2  -7 -11   79.28    3.81
  -2   7  13  365.18   12.83
   2  -7 -13  353.92   12.50
  -2   7  15    0.93    0.74
   2  -7 -15    0.24    0.85
  -2   7  17    4.44    0.93
   2  -7 -17    4.66    1.05
  -2   7  19    1.03    0.70
   2  -7 -19    1.56    1.01
  -2   7  21  189.63    5.13
   2  -7 -21  187.13    6.96
  -2   7  23   45.49    1.95
   2  -7 -23   45.85    2.76
  -2   7  25  126.29    3.94
   2  -7 -25  116.04    4.69
  -2   7  27    0.67    1.38
   2  -7 -27    1.36    1.74
  -2   7  29   79.91    3.97
   2  -7 -29   78.15    3.78
  -2   7  31   43.85    2.17
   2  -7 -31   42.87    3.13
  -2   7  33    9.22    2.75
   2  -7 -33   18.83    2.60
  -2   7  35   -0.65    2.82
  -2   6 -38    1.34    2.84
  -2   6 -36  240.85    5.56
   2  -6  36  220.16    7.13
  -2   6 -34    3.35    1.21
   2  -6  34    1.66    1.49
  -2   6 -32  211.87    8.68
   2  -6  32  215.84    7.65
  -2   6 -30    0.80    1.06
   2  -6  30    1.88    1.57
  -2   6 -28   46.66    1.46
   2  -6  28   47.24    2.69
  -2   6 -26   39.64    1.68
   2  -6  26   40.91    2.59
  -2   6 -24  198.68    8.16
   2  -6  24  182.63    7.89
  -2   6 -22    0.19    0.69
   2  -6  22   -0.63    1.35
  -2   6 -20  365.28   12.86
   2  -6  20  367.48   13.81
  -2   6 -18   33.28    1.60
   2  -6  18   32.93    2.23
  -2   6 -16  314.13   12.50
   2  -6  16  309.45   11.02
  -2   6 -14   44.69    1.82
   2  -6  14   46.25    2.47
  -2   6 -12  785.04   19.28
   2  -6  12  776.37   25.85
  -2   6 -10  142.37    4.14
   2  -6  10  134.55    5.07
  -2   6  -8  182.62    5.05
   2  -6   8  174.01    7.03
  -2   6  -6   80.61    2.71
   2  -6   6   77.33    3.87
  -2   6  -4   20.02    1.01
   2  -6   4   20.21    1.47
  -2   6  -2   87.19    2.68
  -2   6   0 4066.56   90.25
   2  -6   0 4058.74  123.49
  -2   6   2   90.37    4.15
   2  -6  -2   86.07    4.48
  -2   6   4   19.81    1.58
   2  -6  -4   19.32    1.33
  -2   6   6   86.01    2.98
   2  -6  -6   83.55    3.45
  -2   6   8  182.50    5.54
   2  -6  -8  179.71    6.88
  -2   6  10  150.45    4.22
   2  -6 -10  145.93    5.60
  -2   6  12  806.41   18.86
   2  -6 -12  797.06   27.30
  -2   6  14   45.31    1.74
   2  -6 -14   45.07    2.50
  -2   6  16  313.84    8.23
   2  -6 -16  311.84   11.18
  -2   6  18   32.96    1.60
   2  -6 -18   34.85    1.99
  -2   6  20  367.26   12.40
   2  -6 -20  390.76   12.63
  -2   6  22    0.55    0.60
   2  -6 -22    0.69    0.79
  -2   6  24  185.61    4.78
   2  -6 -24  191.12    7.58
  -2   6  26   44.14    1.77
   2  -6 -26   35.50    2.20
  -2   6  28   46.64    1.40
   2  -6 -28   47.46    3.09
   2  -6 -30    1.88    1.63
  -2   6  32  230.08    5.82
   2  -6 -32  224.29    7.18
  -2   6  34    0.29    1.66
  -2   6  36  233.36    6.44
   2  -6 -36  261.49   10.02
  -2   5 -39   -0.18    1.23
  -2   5 -37  105.59    3.93
   2  -5  37  103.26    5.81
  -2   5 -35  177.92    5.41
   2  -5  35  176.65    5.69
  -2   5 -33   36.39    1.73
   2  -5  33   35.88    2.10
  -2   5 -31  264.46    6.85
  -2   5 -29   32.66    1.97
   2  -5  29   34.45    2.61
  -2   5 -27    8.90    1.03
   2  -5  27    8.97    1.27
  -2   5 -25    4.39    0.86
   2  -5  25    3.78    0.97
  -2   5 -23  497.83   17.56
   2  -5  23  528.46   18.30
  -2   5 -21   33.69    1.57
   2  -5  21   34.43    2.09
  -2   5 -19  466.87   15.94
   2  -5  19  449.85   16.08
  -2   5 -17   39.37    2.43
   2  -5  17   37.93    2.24
  -2   5 -15  713.45   27.85
   2  -5  15  700.25   24.49
  -2   5 -13  270.14    7.31
   2  -5  13  256.75   10.46
  -2   5 -11   74.90    2.35
   2  -5  11   69.44    2.94
  -2   5  -9    2.70    0.62
   2  -5   9    2.14    1.00
  -2   5  -7  317.25    8.16
   2  -5   7  319.37   11.92
  -2   5  -5  191.98    7.21
   2  -5   5  184.64    7.71
  -2   5  -3  269.37    7.02
   2  -5   3  268.76   10.75
  -2   5  -1  628.00   25.39
   2  -5   1  781.48   26.19
  -2   5   1  792.09   19.88
   2  -5  -1  797.82   27.61
  -2   5   3  275.62    7.96
   2  -5  -3  275.39   10.21
  -2   5   5  189.77    5.03
   2  -5  -5  192.14    8.20
  -2   5   7  335.38    8.41
   2  -5  -7  325.37   12.01
  -2   5   9    2.87    0.57
   2  -5  -9    2.27    0.65
  -2   5  11   77.15    2.74
   2  -5 -11   72.77    2.90
  -2   5  13  277.47    7.31
   2  -5 -13  281.79    9.92
  -2   5  15  718.02   24.17
   2  -5 -15  776.29   25.68
  -2   5  17   37.80    1.48
   2  -5 -17   40.73    2.11
  -2   5  19  446.08   11.57
   2  -5 -19  466.98   15.70
  -2   5  21   35.51    1.53
   2  -5 -21   29.96    1.84
  -2   5  23  500.61   12.02
   2  -5 -23  519.42   16.73
  -2   5  25    4.71    0.92
   2  -5 -25    2.41    0.80
  -2   5  27    7.84    0.98
   2  -5 -27    6.30    1.08
  -2   5  29   33.59    1.57
   2  -5 -29   35.52    2.06
  -2   5  31  286.07    7.01
   2  -5 -31  289.26   11.31
  -2   5  33   35.47    2.87
   2  -5 -33   38.38    2.43
  -2   5  35  184.55    5.23
  -2   4 -38   55.65    2.00
  -2   4 -36   61.94    3.00
  -2   4 -34    7.70    1.49
  -2   4 -32  234.54    6.49
   2  -4  32  222.78    8.14
  -2   4 -30   23.76    1.27
  -2   4 -28  287.99    7.14
   2  -4  28  277.03   10.73
  -2   4 -26   30.04    1.26
  -2   4 -24  244.93    6.32
   2  -4  24  257.13   10.29
  -2   4 -22  260.99    6.72
   2  -4  22  302.68   12.27
  -2   4 -20  193.23    5.37
   2  -4  20  186.56    6.86
  -2   4 -18   48.39    2.33
   2  -4  18   51.54    2.61
  -2   4 -16 1136.56   38.27
   2  -4  16 1111.37   36.01
  -2   4 -14    1.70    0.96
   2  -4  14    2.97    0.91
  -2   4 -12 2584.78   58.70
   2  -4  12 2604.62   85.59
  -2   4 -10   37.71    2.08
   2  -4  10   35.72    1.75
  -2   4  -8  346.80    8.85
   2  -4   8  335.54   12.19
  -2   4  -6  193.00    5.11
   2  -4   6  197.62    7.63
  -2   4  -4  397.52   10.03
   2  -4   4  379.44   15.49
  -2   4  -2 1272.46   40.86
   2  -4   2   -0.76    0.48
  -2   4   2 1286.38   29.16
   2  -4  -2 1283.65   41.41
  -2   4   4  389.64   13.78
   2  -4  -4  411.91   14.45
  -2   4   6  201.79    5.48
   2  -4  -6  208.89    7.96
  -2   4   8  351.91    8.71
   2  -4  -8  365.98   12.17
  -2   4  10   34.70    1.92
   2  -4 -10   36.43    1.91
  -2   4  12 2739.04   85.78
   2  -4 -12 2633.67   84.46
  -2   4  14    2.07    0.49
   2  -4 -14    2.05    0.55
  -2   4  16 1151.94   25.93
   2  -4 -16 1276.04   42.92
  -2   4  18   50.89    1.83
   2  -4 -18   52.20    2.17
  -2   4  20  189.79    6.03
   2  -4 -20  177.40    6.75
  -2   4  22  236.19    9.06
   2  -4 -22  260.99    8.95
  -2   4  24  231.90    6.07
   2  -4 -24  239.08    8.85
  -2   4  26   30.39    1.25
   2  -4 -26   28.97    1.66
  -2   4  28  290.22    8.01
   2  -4 -28  327.66   12.28
  -2   4  30   22.96    1.91
   2  -4 -30   26.47    1.41
  -2   4  32  219.36    5.31
  -2   3 -35    0.19    0.67
  -2   3 -33   46.96    2.37
   2  -3  33   45.33    2.13
  -2   3 -31   83.55    4.18
   2  -3  31   85.76    3.72
  -2   3 -29  120.99    5.72
   2  -3  29  120.73    4.59
  -2   3 -27    0.80    0.47
   2  -3  27    0.67    0.89
  -2   3 -25    6.89    0.65
   2  -3  25    4.73    0.87
  -2   3 -23   39.49    1.67
   2  -3  23   39.41    1.78
  -2   3 -21  235.44    6.15
   2  -3  21  259.94   10.80
  -2   3 -19   13.14    1.12
   2  -3  19   14.98    1.24
  -2   3 -17  532.41   19.10
  -2   3 -15 1145.74   38.87
   2  -3  15 1083.93   35.65
  -2   3 -13 1245.72   39.52
   2  -3  13 1270.63   41.13
  -2   3 -11  297.75    7.42
   2  -3  11  317.14   11.26
  -2   3  -9  108.84    4.90
   2  -3   9  110.23    4.17
  -2   3  -7   30.10    1.73
   2  -3   7   29.16    1.68
  -2   3  -5 1541.00   48.32
   2  -3   5 1608.07   53.67
  -2   3  -3 2359.60   53.58
   2  -3   3 2367.87   74.57
  -2   3   1 1961.42   63.63
   2  -3  -1 1939.55   65.28
  -2   3   3 2349.83   73.93
   2  -3  -3 2445.17   75.89
  -2   3   5 1575.08   36.72
   2  -3  -5 1599.07   52.13
  -2   3   7   30.56    1.31
   2  -3  -7   31.18    2.01
  -2   3   9  132.66    5.35
   2  -3  -9  118.28    5.12
  -2   3  11  327.94    8.46
   2  -3 -11  322.42   11.10
  -2   3  13 1275.00   28.95
   2  -3 -13 1255.66   39.57
  -2   3  15 1055.18   34.38
   2  -3 -15 1047.06   34.66
  -2   3  17  558.79   19.74
   2  -3 -17  499.83   16.93
  -2   3  19   14.26    0.78
   2  -3 -19   13.14    0.89
  -2   3  21  229.56    5.75
  -2   3  23   40.05    1.47
   2  -3 -23   42.02    2.46
  -2   3  25    6.16    0.59
  -2   3  27    1.08    0.43
   2  -3 -27    1.71    0.66
  -2   3  29  120.21    3.86
  -2   3  31   84.55    2.09
  -2   2 -32  507.41   12.11
  -2   2 -30    4.77    0.48
  -2   2 -28  204.72    5.35
  -2   2 -26   12.14    0.73
   2  -2  26   14.28    1.29
  -2   2 -24  709.11   16.29
  -2   2 -22   55.11    1.95
   2  -2  22   51.00    2.81
  -2   2 -20 1047.15   23.29
   2  -2  20 1087.91   35.30
  -2   2 -18  124.33    3.77
   2  -2  18  136.35    6.03
  -2   2 -16  554.04   19.03
   2  -2  16  533.85   18.10
  -2   2 -14  364.10    9.44
   2  -2  14  331.43   11.85
  -2   2 -12 1276.58   42.75
   2  -2  12 1479.86   46.39
  -2   2 -10  165.60    4.46
   2  -2  10  160.24    6.17
  -2   2  -8 1156.86   26.29
   2  -2   8 1179.77   26.98
  -2   2  -6 1361.84   31.33
   2  -2   6 1354.86   31.26
  -2   2  -4 2045.36   45.83
   2  -2   4 2208.72   48.72
  -2   2  -2  269.90    6.60
   2  -2   2  259.74    7.13
   2  -2   0  918.04   20.97
  -2   2   2  281.27    7.22
   2  -2  -2  281.68    7.18
  -2   2   4 2079.73   47.61
   2  -2  -4 2072.70   46.73
  -2   2   6 1333.34   31.17
   2  -2  -6 1294.07   40.51
  -2   2   8 1270.31   29.07
   2  -2  -8 1148.23   26.29
  -2   2  10  158.26    4.64
   2  -2 -10  166.51    5.74
  -2   2  12 1298.48   29.13
   2  -2 -12 1435.65   33.17
  -2   2  14  338.31    8.38
  -2   2  16  544.64   12.76
   2  -2 -16  642.55   22.37
  -2   2  18  119.82    3.93
   2  -2 -18  132.01    6.18
  -2   2  20 1061.93   37.93
   2  -2 -20 1090.09   34.52
  -2   2  22   48.03    1.65
   2  -2 -22   46.26    2.06
  -2   2  24  738.33   17.52
   2  -2 -24  703.38   22.87
  -2   2  26   12.16    0.63
  -2   2  28  182.59    4.70
  -2   1 -29  584.59   13.03
  -2   1 -27  861.57   20.09
  -2   1 -25  325.67    8.36
  -2   1 -23  241.83    6.42
   2  -1  23  256.40   10.91
  -2   1 -21    8.96    0.53
  -2   1 -19    0.76    0.29
  -2   1 -17  262.07    9.38
   2  -1  17  262.38    9.99
  -2   1 -15  120.96    3.59
   2  -1  15  119.48    3.07
  -2   1 -13   98.00    2.75
   2  -1  13   95.18    3.87
  -2   1 -11 1210.61   28.92
   2  -1  11 1216.44   27.94
  -2   1  -9  365.15    9.30
   2  -1   9  344.39    8.20
  -2   1  -7  102.14    3.51
   2  -1   7  112.21    3.28
  -2   1  -5  106.36    2.72
   2  -1   5  105.96    3.14
  -2   1  -3 1432.35   32.05
   2  -1   3 1476.94   47.30
   2  -1   1   69.89    3.55
  -2   1   1   65.42    1.88
   2  -1  -1   65.38    1.97
  -2   1   3 1396.91   30.98
   2  -1  -3 1440.41   31.73
  -2   1   5  110.40    2.95
   2  -1  -5  108.74    3.84
  -2   1   7   98.31    2.95
   2  -1  -7   88.23    4.07
  -2   1   9  371.28    9.57
   2  -1  -9  350.48    8.46
  -2   1  11 1247.29   41.90
   2  -1 -11 1196.29   26.63
  -2   1  13   99.30    2.72
   2  -1 -13   97.18    2.89
  -2   1  15  122.48    3.20
   2  -1 -15  130.21    4.71
  -2   1  17  270.07    6.87
   2  -1 -17  268.52   10.30
  -2   1  19    0.51    0.25
  -2   1  21    8.52    0.46
  -2   1  23  252.30    6.67
  -2   1  25  330.38    8.10
  -2   0 -26  468.24   15.39
  -2   0 -24  978.65   22.28
  -2   0 -22  267.48    6.53
  -2   0 -20  484.42   11.95
  -2   0 -18  114.40    4.72
   2   0  18  104.67    3.87
  -2   0 -16  546.38   13.17
   2   0  16  572.94   19.49
  -2   0 -14  526.49   12.58
   2   0  14  550.73   18.96
  -2   0 -10 2151.95   48.72
   2   0  10 2117.32   46.51
  -2   0  -8  548.22   18.17
   2   0   8  568.72   13.56
  -2   0  -6  459.01   14.83
   2   0   6  453.79   11.04
  -2   0  -4   79.30    2.11
  -2   0  -2  240.52    6.04
   2   0   2  245.40    8.88
   2   0  -2  267.64    6.77
  -2   0   4   85.51    2.78
   2   0  -4   78.93    3.41
  -2   0   6  445.10   10.16
   2   0  -6  459.32   14.59
  -2   0   8  579.56   13.01
   2   0  -8  552.07   18.53
  -2   0  10 1969.10   44.14
  -2   0  14  542.77   12.05
   2   0 -14  537.96   17.82
  -2   0  16  551.37   13.21
  -2   0  18  107.84    3.03
  -2   0  20  496.67   11.64
   2   0 -20  474.32   15.16
  -2   0  22  286.04    7.21
   2   0 -22  269.71    9.44
  -2   0  24  947.52   21.49
  -2  -1 -27   57.00    2.09
  -2  -1 -25  893.22   20.64
  -2  -1 -23  653.56   14.98
  -2  -1 -21   37.01    1.22
   2   1  21   39.20    2.16
  -2  -1 -19  184.19    4.63
   2   1  19  175.41    5.97
  -2  -1 -15  221.34    6.09
   2   1  15  230.49    8.63
  -2  -1 -11  128.34    4.98
   2   1  11  110.04    4.84
  -2  -1  -9   33.82    1.47
   2   1   9   36.97    2.00
  -2  -1  -7  676.65   22.27
   2   1   7  668.99   22.39
  -2  -1  -5   78.79    2.88
   2   1   5   68.32    2.69
  -2  -1  -3  770.40   25.93
   2   1   3  746.31   23.74
  -2  -1   3  748.72   24.01
  -2  -1   5   75.67    3.33
   2   1  -5   76.79    2.94
  -2  -1   7  647.82   22.40
   2   1  -7  666.10   22.49
  -2  -1   9   32.93    1.62
   2   1  -9   32.41    1.43
  -2  -1  11  103.25    3.83
   2   1 -11  110.45    5.71
  -2  -1  15  214.14    7.70
   2   1 -15  210.64    7.18
   2   1 -17 2650.67   82.25
  -2  -1  19  178.45    6.98
   2   1 -19  160.62    5.93
  -2  -1  21   37.82    1.19
   2   1 -21   37.75    2.10
  -2  -1  23  642.74   22.81
  -2  -1  25  859.85   26.93
  -2  -1  27   63.58    1.89
   2   1 -27   65.42    2.42
  -2  -2 -28  189.77    4.73
  -2  -2 -26   11.32    0.70
   2   2  26   11.13    0.70
  -2  -2 -24  697.48   15.97
  -2  -2 -22   50.21    1.62
   2   2  22   55.36    2.36
  -2  -2 -20 1126.59   25.95
   2   2  20 1093.75   36.57
  -2  -2 -18  119.73    4.25
   2   2  18  117.64    4.41
  -2  -2 -16  581.83   19.54
   2   2  16  547.19   17.76
  -2  -2 -14  317.05   10.92
  -2  -2 -12 1301.77   41.67
   2   2  12 1255.10   42.47
  -2  -2 -10  163.42    5.91
   2   2  10  165.60    6.38
  -2  -2  -8 1150.19   39.81
   2   2   8 1170.66   37.11
  -2  -2  -6 1347.55   41.72
   2   2   6 1410.35   46.25
  -2  -2  -4 2155.62   70.54
   2   2   4 2085.09   67.35
  -2  -2  -2  295.98   10.07
   2   2   2  291.83   10.75
  -2  -2   2  286.34   11.75
   2   2  -2  281.61    9.45
  -2  -2   4 2073.23   67.35
   2   2  -4 2088.31   64.09
  -2  -2   6 1366.37   43.27
   2   2  -6 1338.16   42.64
  -2  -2   8 1227.72   38.59
   2   2  -8 1110.39   36.65
  -2  -2  10  164.74    6.01
   2   2 -10  161.11    5.83
  -2  -2  12 1279.62   43.35
   2   2 -12 1168.65   38.06
  -2  -2  14  330.74   11.21
   2   2 -14  359.04   12.83
  -2  -2  16  520.98   17.37
   2   2 -16  506.65   17.75
  -2  -2  18  130.59    5.09
   2   2 -18  115.13    5.18
  -2  -2  20 1113.40   35.35
  -2  -2  22   45.36    1.84
   2   2 -22   50.89    3.03
  -2  -2  24  706.19   22.99
   2   2 -24  722.51   23.93
  -2  -2  26   13.91    0.87
   2   2 -26   12.45    0.97
  -2  -2  28  194.51    6.09
   2   2 -28  188.56    7.74
  -2  -2  30    6.38    0.55
  -2  -2  32  493.58   15.53
   2   2 -32  488.71   15.82
  -2  -3 -31  115.43    4.71
  -2  -3 -29   77.68    2.09
  -2  -3 -27  755.36   24.53
   2   3  27  682.39   22.02
  -2  -3 -25   10.70    0.90
   2   3  25    9.60    0.82
  -2  -3 -23  186.55    7.15
   2   3  23  209.15    6.73
  -2  -3 -21  382.39   13.59
   2   3  21  347.94   12.78
  -2  -3 -19 1001.00   32.88
   2   3  19  974.08   31.30
  -2  -3 -17 1012.38   34.39
   2   3  17  970.54   32.58
  -2  -3 -15  150.52    5.77
   2   3  15  154.06    7.04
  -2  -3 -13    9.60    0.70
   2   3  13    9.28    0.83
  -2  -3 -11 1323.12   42.83
   2   3  11 1216.13   39.35
  -2  -3  -9  954.34   32.22
   2   3   9 1052.61   34.35
  -2  -3  -7  638.96   21.01
   2   3   7  696.92   23.08
  -2  -3  -5  595.95   18.69
   2   3   5  620.51   21.98
  -2  -3  -3  103.68    3.81
   2   3   3  110.25    5.06
  -2  -3  -1  185.14    6.87
   2   3   1  198.52    6.77
   2   3  -1  187.45    7.44
  -2  -3   3  122.63    5.25
   2   3  -3  105.00    4.65
  -2  -3   5  599.43   20.34
   2   3  -5  613.39   20.34
  -2  -3   7  667.71   22.56
   2   3  -7  687.57   23.40
  -2  -3   9  943.64   32.62
   2   3  -9 1175.18   39.10
  -2  -3  11 1246.41   41.72
   2   3 -11 1257.41   40.22
  -2  -3  13   10.85    1.24
   2   3 -13    9.05    1.01
  -2  -3  15  144.88    6.08
   2   3 -15  135.63    6.34
  -2  -3  17  956.78   31.45
   2   3 -17  988.65   34.14
  -2  -3  19 1017.27   34.12
   2   3 -19 1008.42   31.99
  -2  -3  21  325.62   11.40
   2   3 -21  329.08   11.07
  -2  -3  23  211.75    7.69
   2   3 -23  211.55    8.56
  -2  -3  25   10.91    1.24
   2   3 -25    9.76    1.21
  -2  -3  27  817.05   29.05
   2   3 -27  733.80   23.88
  -2  -3  29   72.42    3.07
   2   3 -29   79.70    3.46
  -2  -3  31  111.56    5.29
   2   3 -31  116.45    3.93
  -2  -3  33  202.61    7.46
   2   3 -33  189.07    7.88
  -2  -4 -34   10.79    1.02
  -2  -4 -32  257.87    7.94
   2   4  32  254.21    8.55
  -2  -4 -30   20.59    0.90
   2   4  30   21.29    1.81
  -2  -4 -28   80.23    4.41
   2   4  28   95.07    4.27
  -2  -4 -26    0.34    0.80
   2   4  26   -0.68    0.82
  -2  -4 -24  131.44    5.59
   2   4  24  124.99    5.92
  -2  -4 -22   17.14    1.31
   2   4  22   12.58    1.04
  -2  -4 -20  533.74   18.51
   2   4  20  541.45   17.59
  -2  -4 -18  139.65    5.86
   2   4  18  111.56    4.25
  -2  -4 -16 2044.33   64.15
   2   4  16 1694.62   54.37
  -2  -4 -14   55.99    2.72
   2   4  14   58.64    2.67
  -2  -4 -12 1131.15   36.59
   2   4  12 1023.44   35.58
  -2  -4 -10    1.05    0.55
   2   4  10    0.38    0.71
  -2  -4  -8  178.60    6.63
   2   4   8  187.15    6.71
  -2  -4  -6   28.69    1.63
   2   4   6   31.08    1.50
   2   4   4 4543.98  142.24
  -2  -4  -2   68.38    2.94
   2   4   2   62.03    2.84
  -2  -4   0 1959.31   64.00
   2   4   0 1858.79   60.16
  -2  -4   2   -0.51    0.79
   2   4  -2   62.42    2.90
  -2  -4   4 4540.96  140.11
   2   4  -4 4655.22  142.79
  -2  -4   6   31.78    1.57
   2   4  -6   26.61    1.60
  -2  -4   8  189.31    6.27
   2   4  -8  188.57    7.44
  -2  -4  10    0.76    0.58
   2   4 -10    1.18    0.70
  -2  -4  12 1088.41   35.53
   2   4 -12 1030.60   33.50
  -2  -4  14   62.76    3.31
   2   4 -14   70.68    3.54
  -2  -4  16 1693.59   54.16
   2   4 -16 1671.61   56.01
  -2  -4  18  135.85    5.76
   2   4 -18  115.01    4.72
  -2  -4  20  544.26   20.65
   2   4 -20  631.60   22.54
  -2  -4  22   12.36    1.35
   2   4 -22   12.45    1.04
  -2  -4  24  124.79    5.94
   2   4 -24  131.86    5.25
  -2  -4  26    1.52    1.04
   2   4 -26   -0.26    1.03
  -2  -4  28   90.06    4.24
   2   4 -28   89.59    4.50
  -2  -4  30   19.16    1.57
   2   4 -30   17.88    1.67
  -2  -4  32  269.82   10.61
   2   4 -32  248.31   10.09
  -2  -4  34    9.98    1.47
   2   4 -34   11.90    1.65
  -2  -4  36   21.08    2.63
   2   4 -36   24.66    1.80
  -2  -5 -35   32.26    2.12
   2   5  35   30.12    2.36
  -2  -5 -33    4.15    1.22
   2   5  33    4.25    1.00
  -2  -5 -31  164.71    7.00
   2   5  31  171.02    7.13
  -2  -5 -29   72.62    3.15
   2   5  29   83.13    4.14
  -2  -5 -27  108.82    4.70
   2   5  27  105.45    4.61
   2   5  25  197.96    7.46
  -2  -5 -23   94.95    4.16
   2   5  23   97.06    4.52
  -2  -5 -21   76.46    3.85
   2   5  21   74.07    3.10
  -2  -5 -19  335.44   12.32
   2   5  19  271.83   10.21
  -2  -5 -17  491.18   16.89
   2   5  17  522.06   19.03
  -2  -5 -15  602.51   19.45
   2   5  15  586.37   20.61
  -2  -5 -13  684.18   22.49
   2   5  13  700.62   22.95
  -2  -5 -11  235.03    8.42
   2   5  11  243.45    9.53
  -2  -5  -9   66.31    3.09
   2   5   9   63.67    3.17
  -2  -5  -7  140.59    6.35
   2   5   7  141.25    5.70
  -2  -5  -5  598.94   21.24
   2   5   5  587.36   21.64
  -2  -5  -3 1148.35   38.85
   2   5   3 1069.79   35.68
  -2  -5  -1 1100.34   35.65
   2   5   1 1060.70   35.02
  -2  -5   1 1156.85   40.77
  -2  -5   3 1074.78   38.59
   2   5  -3 1008.67   32.05
  -2  -5   5  607.29   20.95
   2   5  -5  594.51   19.54
  -2  -5   7  138.33    5.56
   2   5  -7  130.21    5.05
  -2  -5   9   72.12    3.39
   2   5  -9   68.30    2.87
  -2  -5  11  243.94    9.36
   2   5 -11  233.63    9.24
  -2  -5  13  692.14   24.84
   2   5 -13  695.03   25.65
  -2  -5  15  582.02   22.05
   2   5 -15  632.46   22.71
  -2  -5  17  493.14   17.94
   2   5 -17  481.90   17.19
  -2  -5  19  285.52   10.30
   2   5 -19  271.44   11.70
  -2  -5  21   68.60    3.40
   2   5 -21   69.89    3.80
  -2  -5  23  107.72    6.01
   2   5 -23   96.14    4.48
   2   5 -25  199.22    8.27
  -2  -5  27   98.36    3.94
   2   5 -27  119.84    5.34
  -2  -5  29   69.13    3.55
   2   5 -29   75.56    3.64
  -2  -5  31  152.02    6.27
   2   5 -31  158.73    6.76
  -2  -5  33    4.18    1.82
   2   5 -33    3.99    1.72
  -2  -5  35   31.96    2.17
   2   5 -35   35.29    2.79
  -2  -5  37    0.37    2.27
   2   5 -37    2.87    2.38
  -2  -6 -36    8.62    2.03
   2   6  36   15.91    3.23
  -2  -6 -34    7.24    1.89
   2   6  34   10.32    2.35
  -2  -6 -32  183.24    7.21
   2   6  32  173.43    7.51
  -2  -6 -30    3.19    1.55
   2   6  30    3.81    1.89
  -2  -6 -28  468.69   16.15
   2   6  28  475.80   15.06
  -2  -6 -26    1.62    1.47
   2   6  26   -0.92    1.33
  -2  -6 -24  349.96   11.69
   2   6  24  348.06   12.36
  -2  -6 -22   11.64    1.36
   2   6  22   13.22    1.60
  -2  -6 -20   24.49    1.77
   2   6  20   24.95    1.69
  -2  -6 -18   25.20    1.81
   2   6  18   26.12    1.93
  -2  -6 -16  239.54    8.69
   2   6  16  269.70   10.08
  -2  -6 -14    0.29    0.71
   2   6  14   -0.26    1.02
  -2  -6 -12 1053.90   35.01
   2   6  12 1037.72   36.59
  -2  -6 -10   -0.59    1.03
   2   6  10    0.27    1.07
  -2  -6  -8  504.98   17.65
   2   6   8  456.20   17.07
  -2  -6  -6   52.58    2.65
   2   6   6   51.23    2.57
  -2  -6  -4  232.66    8.59
   2   6   4  219.57    8.27
  -2  -6  -2   13.80    1.33
   2   6   2   14.28    1.14
  -2  -6   0  800.00   29.08
   2   6   0  708.43   23.42
  -2  -6   2   12.86    1.34
   2   6  -2   12.82    1.11
  -2  -6   4  221.73    8.90
   2   6  -4  198.26    7.23
  -2  -6   6   50.51    2.76
   2   6  -6   46.40    2.21
  -2  -6   8  484.93   18.27
   2   6  -8  436.63   14.28
  -2  -6  10    0.94    0.79
   2   6 -10   -0.09    0.73
  -2  -6  12 1082.08   35.38
   2   6 -12  978.91   35.92
  -2  -6  14   -0.40    1.19
   2   6 -14    0.14    0.82
  -2  -6  16  247.18    9.58
   2   6 -16  249.69   10.29
  -2  -6  18   26.35    2.00
   2   6 -18   23.53    1.84
  -2  -6  20   28.21    2.18
   2   6 -20   26.52    2.16
  -2  -6  22    8.93    1.56
   2   6 -22   11.17    1.61
  -2  -6  24  342.50   11.44
   2   6 -24  336.88   12.69
  -2  -6  26    1.95    1.60
   2   6 -26   -0.63    1.09
  -2  -6  28  462.32   16.77
   2   6 -28  454.71   15.43
  -2  -6  30    2.50    1.21
   2   6 -30    4.44    2.00
  -2  -6  32  172.15    6.80
   2   6 -32  168.55    6.47
  -2  -6  34    7.86    2.17
   2   6 -34    6.86    2.30
  -2  -6  36    8.92    2.72
   2   6 -36   10.54    1.89
  -2  -6  38   11.86    2.22
   2   6 -38    7.23    1.63
   2   7  35   74.62    5.85
  -2  -7 -33   16.98    2.92
   2   7  33   16.34    3.02
  -2  -7 -31  248.71    9.21
   2   7  31  245.57    8.94
  -2  -7 -29   26.04    2.36
   2   7  29   25.51    2.67
  -2  -7 -27   65.71    3.59
   2   7  27   68.01    3.24
  -2  -7 -25  117.80    5.75
   2   7  25  125.19    5.67
  -2  -7 -23   56.82    2.89
   2   7  23   57.85    3.21
  -2  -7 -21   92.07    4.71
   2   7  21   89.60    4.30
  -2  -7 -19   86.11    4.08
   2   7  19  108.62    5.08
  -2  -7 -17    0.75    1.19
   2   7  17    0.82    1.32
  -2  -7 -15   58.06    2.84
   2   7  15   56.14    3.25
  -2  -7 -13   10.55    1.17
   2   7  13    9.80    1.21
  -2  -7 -11  159.75    7.24
   2   7  11  167.21    7.41
  -2  -7  -9    7.78    1.05
   2   7   9    7.97    1.31
  -2  -7  -7   99.92    4.22
   2   7   7   92.67    5.40
  -2  -7  -5   31.82    2.37
   2   7   5   33.90    2.11
  -2  -7  -3  176.09    7.13
   2   7   3  153.95    7.13
  -2  -7  -1  188.83    7.69
   2   7   1  159.92    6.53
  -2  -7   1  179.77    8.12
   2   7  -1  151.85    6.50
  -2  -7   3    0.52    1.22
   2   7  -3  148.70    6.31
  -2  -7   5   33.00    2.43
   2   7  -5   26.61    1.66
  -2  -7   7   94.25    5.10
   2   7  -7   87.77    3.76
  -2  -7   9    8.74    1.15
   2   7  -9    6.59    1.18
  -2  -7  11  163.95    6.95
   2   7 -11  160.59    6.39
  -2  -7  13    8.13    1.16
   2   7 -13    7.46    1.52
  -2  -7  15   57.87    2.73
   2   7 -15   50.55    2.67
  -2  -7  17    1.24    0.98
   2   7 -17    0.93    1.44
  -2  -7  19   86.21    3.81
   2   7 -19   83.06    4.79
  -2  -7  21   81.02    3.72
   2   7 -21   77.59    4.66
  -2  -7  23   52.65    2.81
   2   7 -23   52.63    2.86
  -2  -7  25  124.48    5.68
   2   7 -25  120.62    5.36
  -2  -7  27   58.16    3.74
   2   7 -27   67.90    4.53
  -2  -7  29   29.73    2.62
   2   7 -29   30.26    2.33
  -2  -7  31  233.41    9.10
   2   7 -31  236.54    8.46
  -2  -7  33   20.15    3.59
   2   7 -33   16.70    2.60
  -2  -7  35   72.15    5.12
   2   7 -35   74.74    4.20
  -2  -7  37  130.29    4.56
   2   7 -37  126.87    7.48
  -2  -8 -32  176.43    5.76
   2   8  32  161.96    4.60
  -2  -8 -30    0.03    2.31
   2   8  30   -3.02    2.28
  -2  -8 -28   82.86    3.54
   2   8  28   79.81    3.92
  -2  -8 -26   -0.12    1.55
   2   8  26   -0.07    1.59
  -2  -8 -24  133.12    4.81
   2   8  24  151.93    6.23
  -2  -8 -22   38.10    2.37
   2   8  22   38.60    2.35
  -2  -8 -20  149.45    5.73
   2   8  20  153.16    5.75
  -2  -8 -18   41.53    2.92
   2   8  18   47.83    2.76
  -2  -8 -16  108.94    4.51
   2   8  16  137.89    6.03
   2   8  14    1.33    1.19
  -2  -8 -12  356.24   12.43
   2   8  12  325.83   12.94
  -2  -8 -10   10.07    1.24
   2   8  10   11.27    1.65
  -2  -8  -8   63.63    3.20
   2   8   8   60.78    2.93
  -2  -8  -6   75.70    4.13
   2   8   6   68.44    3.10
  -2  -8  -4    4.95    1.06
   2   8   4    5.91    1.49
  -2  -8  -2   65.51    3.34
   2   8   2   63.53    3.57
  -2  -8   0  892.64   29.29
   2   8   0  907.65   32.25
  -2  -8   4    5.97    1.20
   2   8  -4    3.72    1.53
  -2  -8   6  109.22    5.14
   2   8  -6   70.83    3.35
  -2  -8   8   61.48    3.20
   2   8  -8   55.03    3.05
  -2  -8  10    9.62    1.26
   2   8 -10    9.76    1.38
  -2  -8  12  308.82   10.70
   2   8 -12  342.29   13.60
   2   8 -14    1.44    1.58
  -2  -8  16  106.71    4.86
   2   8 -16  111.15    4.89
  -2  -8  18   42.73    2.90
   2   8 -18   58.71    3.52
  -2  -8  20  155.16    6.95
   2   8 -20  144.72    5.94
  -2  -8  22   39.60    2.90
   2   8 -22   41.06    2.69
  -2  -8  24  125.98    6.24
   2   8 -24  127.69    5.46
  -2  -8  26   -0.57    2.06
   2   8 -26    1.78    1.86
  -2  -8  28   85.67    4.78
   2   8 -28   84.10    3.84
  -2  -8  30    1.69    2.20
   2   8 -30    0.59    2.65
  -2  -8  32  162.37    5.32
   2   8 -32  153.53    6.39
  -2  -8  34    1.60    2.27
   2   8 -34    2.04    2.97
   2   9  29  116.28    7.12
  -2  -9 -27   -0.46    1.60
   2   9  27    0.99    1.57
  -2  -9 -25   26.57    2.91
   2   9  25   28.63    3.28
  -2  -9 -23   26.08    2.63
   2   9  23   16.48    2.40
  -2  -9 -21   52.95    3.16
   2   9  21   58.27    3.85
  -2  -9 -19    2.89    1.27
   2   9  19    0.33    2.07
  -2  -9 -17   22.04    2.22
   2   9  17   22.26    2.17
  -2  -9 -15    6.98    1.32
   2   9  15    5.44    2.11
  -2  -9 -13  367.92   12.14
   2   9  13  358.02   11.72
  -2  -9 -11    1.79    1.15
   2   9  11    1.59    1.23
  -2  -9  -9  106.18    5.09
   2   9   9   79.20    3.76
  -2  -9  -7   15.32    1.70
   2   9   7   14.32    1.98
   2   9   5    2.84    1.21
   2   9   3  136.21    6.12
   2   9   1   27.66    2.03
   2   9  -1   26.62    2.07
   2   9  -3  134.88    5.18
   2   9  -5    0.89    1.26
  -2  -9   7   17.17    1.72
   2   9  -7   14.09    1.68
  -2  -9   9   76.47    3.93
   2   9  -9   72.57    3.66
  -2  -9  11    0.92    1.17
   2   9 -11    1.56    1.30
  -2  -9  13  357.45   11.53
   2   9 -13  354.26   11.83
  -2  -9  15    5.68    1.41
   2   9 -15    5.66    1.49
  -2  -9  17   20.51    1.87
   2   9 -17   23.37    2.17
  -2  -9  19    1.35    2.10
   2   9 -19    0.16    1.49
  -2  -9  21   57.75    3.68
   2   9 -21   51.73    2.85
  -2  -9  23   21.94    2.75
   2   9 -23   21.19    2.70
  -2  -9  25   33.45    2.55
   2   9 -25   26.41    2.42
  -2  -9  27   -0.46    1.76
  -2  -9  29  119.47    4.67
   2   9 -29  112.82    4.03
  -2  -9  31   28.39    4.68
   2   9 -31   26.13    4.50
  -2 -10 -24   22.28    3.11
   2  10  24   27.33    2.32
  -2 -10 -22    3.26    1.31
   2  10  22    5.36    1.73
  -2 -10 -20   33.28    2.26
   2  10  20   35.85    2.81
  -2 -10 -18    5.92    1.69
   2  10  18    7.92    1.90
  -2 -10 -16  172.82    6.27
   2  10  16  169.37    5.65
  -2 -10 -14    2.44    2.04
   2  10  14    1.26    1.66
  -2 -10 -12  134.21    4.69
   2  10  12  143.98    5.95
  -2 -10 -10    1.82    1.32
   2  10  10    3.85    1.54
  -2 -10  -8    2.67    1.44
   2  10   8    3.06    1.62
  -2 -10  -6    8.68    1.64
   2  10   6    7.76    2.30
  -2 -10  -4   25.18    1.96
   2  10   4   24.10    2.26
  -2 -10  -2  136.68    6.10
   2  10   2  132.52    5.85
  -2 -10   0  444.01   14.97
   2  10   0  518.99   17.82
  -2 -10   2  132.45    5.73
   2  10  -2  117.69    5.43
  -2 -10   4   17.82    2.12
   2  10  -4   18.09    2.70
  -2 -10   6    7.22    2.27
   2  10  -6    4.38    2.37
  -2 -10   8    3.38    1.51
   2  10  -8    2.99    1.67
  -2 -10  10    0.21    1.99
   2  10 -10    1.51    2.08
  -2 -10  12  149.69    7.08
   2  10 -12  137.08    5.57
  -2 -10  14    0.36    1.45
   2  10 -14    0.02    2.04
  -2 -10  16  175.87    6.46
   2  10 -16  195.46    7.61
  -2 -10  18    9.05    1.99
   2  10 -18   11.54    2.69
  -2 -10  20   39.80    3.35
   2  10 -20   32.38    3.15
   3 -10  17    1.04    2.36
  -3  10 -15   62.78    3.12
   3 -10  15   56.98    3.55
  -3  10 -13   81.58    2.82
   3 -10  13   75.64    4.20
  -3  10 -11   63.90    2.31
   3 -10  11   69.44    3.69
  -3  10  -9    9.05    1.49
   3 -10   9    7.65    2.28
  -3  10  -7   45.04    2.17
   3 -10   7   41.49    2.57
  -3  10  -5    0.30    1.22
   3 -10   5    0.87    1.40
  -3  10  -3    9.10    1.92
  -3  10  -1   58.80    2.22
   3 -10   1   53.34    3.35
  -3  10   1   60.24    2.33
   3 -10  -1   63.20    3.56
  -3  10   3    9.56    1.46
   3 -10  -3    8.91    1.52
  -3  10   5    1.58    1.22
   3 -10  -5   -1.91    1.91
  -3  10   7   43.88    1.91
   3 -10  -7   53.07    2.67
  -3  10   9   11.08    1.46
   3 -10  -9   11.26    2.05
  -3  10  11   73.35    3.77
   3 -10 -11   75.29    3.63
  -3  10  13  110.62    5.27
   3 -10 -13   82.82    4.27
  -3  10  15   68.59    2.92
   3 -10 -15   75.45    4.24
  -3  10  17    2.35    1.33
   3 -10 -17    2.07    1.37
  -3  10  19   12.86    1.52
   3 -10 -19   15.44    2.10
  -3  10  21   10.03    1.45
   3 -10 -21   10.90    2.05
  -3  10  23   10.88    3.57
   3 -10 -23    9.35    2.71
  -3  10  25   25.45    4.45
   3 -10 -25   26.73    4.32
  -3   9 -30  135.88    7.93
   3  -9  30  126.69    8.51
  -3   9 -28   -1.18    1.80
  -3   9 -26   74.83    2.66
   3  -9  26   69.87    5.65
  -3   9 -24   18.72    1.26
   3  -9  24   19.19    2.44
  -3   9 -22   54.78    2.39
   3  -9  22   48.54    2.99
  -3   9 -20   59.20    2.41
   3  -9  20   55.27    3.36
  -3   9 -18  142.92    5.26
   3  -9  18  141.02    6.17
  -3   9 -16   91.40    4.33
   3  -9  16   94.18    4.33
  -3   9 -14   84.70    4.32
   3  -9  14   87.45    4.25
  -3   9 -12   18.53    1.42
   3  -9  12   15.49    2.11
  -3   9 -10   20.84    1.37
   3  -9  10   20.35    1.83
  -3   9  -8   12.86    2.18
   3  -9   8    8.47    1.90
  -3   9  -6  103.95    4.27
   3  -9   6  102.44    4.51
  -3   9  -4    0.74    1.29
   3  -9   4    1.00    1.21
   3  -9   2   44.73    3.05
   3  -9   0    1.22    1.21
  -3   9   2   46.39    2.98
   3  -9  -2   48.68    3.11
  -3   9   4    0.72    1.19
   3  -9  -4    0.31    1.06
  -3   9   6  106.15    3.31
   3  -9  -6  106.49    4.70
  -3   9   8    7.76    1.11
   3  -9  -8    8.08    1.77
  -3   9  10   18.62    1.33
   3  -9 -10   16.73    1.63
  -3   9  12   17.53    1.46
   3  -9 -12   20.08    1.81
  -3   9  14   93.34    4.39
   3  -9 -14   95.98    4.27
  -3   9  16  101.38    3.16
   3  -9 -16  109.61    5.04
  -3   9  18  143.32    4.21
   3  -9 -18  143.79    5.59
  -3   9  20   56.92    2.73
   3  -9 -20   59.63    3.41
  -3   9  22   59.21    2.23
   3  -9 -22   53.82    2.93
  -3   9  24   21.78    1.61
   3  -9 -24   26.03    2.93
  -3   9  26   78.33    2.89
   3  -9 -26   76.87    5.57
  -3   9  28   -1.63    3.18
  -3   8 -33   12.21    2.22
   3  -8  33   18.49    3.14
  -3   8 -31   61.66    2.88
   3  -8  31   66.42    4.66
  -3   8 -29   23.38    1.84
   3  -8  29   21.41    2.64
  -3   8 -27    9.83    1.52
  -3   8 -25  205.93    5.34
   3  -8  25  218.04    8.65
  -3   8 -23    9.05    1.20
   3  -8  23   12.01    1.75
  -3   8 -21    0.88    1.20
   3  -8  21    2.32    1.98
  -3   8 -19  194.63    4.98
   3  -8  19  204.16    7.45
  -3   8 -17  137.07    5.30
   3  -8  17  145.46    5.57
  -3   8 -15   -0.01    0.85
   3  -8  15    1.36    1.47
  -3   8 -13  172.76    4.74
   3  -8  13  166.82    7.27
  -3   8 -11    1.60    0.74
   3  -8  11    1.69    1.04
  -3   8  -9   18.05    1.66
   3  -8   9   15.31    1.54
  -3   8  -7   37.36    2.57
   3  -8   7   40.69    2.58
  -3   8  -5    0.11    1.08
   3  -8   5    2.27    1.37
  -3   8  -3    1.58    1.25
   3  -8   3    2.16    1.06
   3  -8   1  272.08   10.51
  -3   8   1  277.49    9.54
   3  -8  -1  274.10    9.69
  -3   8   3    2.61    1.24
   3  -8  -3    2.11    1.28
  -3   8   5    1.44    1.54
   3  -8  -5    1.24    0.90
  -3   8   7   41.68    2.51
   3  -8  -7   38.16    2.55
  -3   8   9   15.50    1.15
   3  -8  -9   15.03    1.74
  -3   8  11    0.88    1.02
   3  -8 -11    1.93    1.45
  -3   8  13  178.85    6.97
   3  -8 -13  175.02    6.96
  -3   8  15    1.33    1.18
   3  -8 -15   -0.21    1.00
  -3   8  17  140.06    4.22
   3  -8 -17  149.50    5.64
  -3   8  19  203.19    5.18
   3  -8 -19  205.96    7.34
  -3   8  21    1.81    1.12
   3  -8 -21    1.24    1.15
  -3   8  23   12.05    1.45
   3  -8 -23   12.57    1.62
  -3   8  25  247.93    6.70
   3  -8 -25  221.97    8.34
  -3   8  27   13.69    1.74
   3  -8 -27    8.85    1.44
  -3   8  29   22.78    2.35
   3  -8 -29   17.87    1.96
  -3   8  31   77.49    2.93
   3  -8 -31   66.78    3.29
  -3   7 -36   -0.24    1.59
   3  -7  36    0.93    2.33
  -3   7 -34   14.83    2.12
   3  -7  34   15.57    3.33
  -3   7 -32   22.39    1.95
   3  -7  32   26.53    3.05
  -3   7 -30  181.14    5.25
   3  -7  30  172.10    6.50
  -3   7 -28   33.82    1.77
   3  -7  28   34.81    2.69
  -3   7 -26   54.45    2.28
   3  -7  26   51.95    3.81
  -3   7 -24  133.49    4.09
   3  -7  24  137.21    5.76
  -3   7 -22   58.40    2.15
   3  -7  22   63.16    3.36
  -3   7 -20   18.96    2.03
   3  -7  20   22.85    2.09
  -3   7 -18  176.07    4.69
   3  -7  18  183.21    6.63
  -3   7 -16    3.53    1.14
   3  -7  16    5.87    1.42
   3  -7  14  799.27   28.25
  -3   7 -12  101.05    3.12
   3  -7  12   97.59    4.80
  -3   7 -10  276.86    9.83
   3  -7  10  257.71   10.45
  -3   7  -8    0.54    1.01
   3  -7   8    0.35    0.87
  -3   7  -6  314.69   12.67
   3  -7   6  306.54   12.68
  -3   7  -4  120.85    5.31
   3  -7   4  123.19    5.69
   3  -7   0    2.28    1.13
  -3   7   2  828.26   27.64
   3  -7  -2  793.32   27.08
  -3   7   4  133.17    5.48
   3  -7  -4  120.69    5.67
  -3   7   6  365.39   12.92
   3  -7  -6  379.48   14.34
  -3   7   8    0.81    0.95
   3  -7  -8    0.79    0.87
  -3   7  10  273.28    7.11
   3  -7 -10  273.54   10.10
  -3   7  12  106.20    4.72
   3  -7 -12  103.32    4.07
  -3   7  14  690.42   26.13
   3  -7 -14  685.60   23.00
  -3   7  16    4.97    0.91
   3  -7 -16    2.75    0.93
  -3   7  18  180.25    4.83
   3  -7 -18  179.68    7.36
  -3   7  20   23.94    1.29
   3  -7 -20   24.01    1.80
  -3   7  22   65.27    2.55
   3  -7 -22   63.80    3.21
  -3   7  24  153.81    4.92
   3  -7 -24  137.34    5.74
  -3   7  26   54.17    2.26
   3  -7 -26   62.54    3.40
  -3   7  28   39.56    3.40
   3  -7 -28   31.93    2.52
  -3   7  30  180.63    4.91
   3  -7 -30  183.70    8.14
  -3   7  32   23.46    1.94
   3  -7 -32   21.93    2.90
  -3   7  34   17.85    2.93
  -3   6 -37   16.70    1.87
   3  -6  37   18.85    3.79
  -3   6 -35   22.32    1.38
   3  -6  35   19.70    2.24
  -3   6 -33   28.92    2.47
   3  -6  33   25.60    2.87
  -3   6 -31   46.94    1.99
   3  -6  31   43.93    2.81
  -3   6 -29    9.05    1.16
   3  -6  29    8.91    1.59
  -3   6 -27    0.93    1.13
   3  -6  27    1.47    1.87
  -3   6 -25    0.27    0.86
   3  -6  25    0.01    1.05
  -3   6 -23   36.10    1.57
   3  -6  23   37.41    2.40
  -3   6 -21  142.05    4.19
   3  -6  21  139.07    6.02
  -3   6 -19   20.14    1.12
   3  -6  19   19.56    1.63
  -3   6 -17  132.73    4.05
   3  -6  17  130.50    6.45
  -3   6 -15  217.79    7.69
   3  -6  15  217.61    8.79
  -3   6 -13  253.83    6.87
   3  -6  13  248.30    8.65
  -3   6 -11  397.68    9.78
   3  -6  11  390.68   14.07
  -3   6  -9    8.75    1.00
   3  -6   9    9.70    1.39
  -3   6  -7   66.80    2.32
   3  -6   7   63.02    3.03
  -3   6  -5  150.19    6.19
   3  -6   5  148.72    7.69
  -3   6  -3    4.42    1.05
   3  -6   3    0.40    0.73
  -3   6  -1 1765.76   59.03
   3  -6   1 1793.14   58.15
  -3   6   1 1748.84   55.71
   3  -6  -1 1736.26   55.16
  -3   6   3    5.88    0.94
   3  -6  -3    4.48    0.99
  -3   6   5  158.79    4.83
   3  -6  -5  158.99    6.54
  -3   6   7   64.26    2.15
   3  -6  -7   73.65    3.47
  -3   6   9    8.71    0.80
   3  -6  -9   10.46    1.08
  -3   6  11  407.00   14.70
   3  -6 -11  415.66   16.19
  -3   6  13  261.96    6.78
   3  -6 -13  270.31    9.77
  -3   6  15  234.83    6.77
   3  -6 -15  215.46    8.63
  -3   6  17  141.35    4.39
   3  -6 -17  130.82    5.54
  -3   6  19   20.16    1.21
   3  -6 -19   20.53    1.67
  -3   6  21  144.56    4.38
   3  -6 -21  144.82    6.57
  -3   6  23   35.03    1.58
   3  -6 -23   42.24    2.12
  -3   6  25    0.71    0.96
   3  -6 -25    0.89    0.84
  -3   6  27    1.18    0.90
   3  -6 -27   -0.41    1.34
  -3   6  29   10.85    1.53
   3  -6 -29   11.63    2.03
  -3   6  31   50.99    2.13
   3  -6 -31   39.74    2.77
  -3   6  33   24.65    1.50
  -3   6  35   22.35    2.08
   3  -6 -35   25.07    3.29
  -3   5 -38   59.21    2.15
   3  -5  38   57.88    4.76
  -3   5 -36   -0.34    1.22
   3  -5  36    1.34    1.78
  -3   5 -34  193.93    5.41
   3  -5  34  185.46    7.83
  -3   5 -32    4.70    1.35
   3  -5  32    6.62    1.95
  -3   5 -30  538.27   12.18
   3  -5  30  531.57   17.17
  -3   5 -28   61.76    2.39
  -3   5 -26   33.52    1.45
   3  -5  26   31.75    1.95
  -3   5 -24    6.75    1.47
   3  -5  24    7.06    1.55
  -3   5 -22  372.14    8.64
   3  -5  22  368.57   13.42
  -3   5 -20   24.58    1.27
   3  -5  20   26.15    1.89
  -3   5 -18  239.21    6.22
   3  -5  18  243.58    9.25
  -3   5 -16   29.28    1.32
   3  -5  16   27.47    1.84
  -3   5 -14 1387.13   31.28
   3  -5  14 1402.74   46.24
  -3   5 -12  227.36    7.30
   3  -5  12  246.00    9.53
  -3   5 -10   46.99    2.56
   3  -5  10   50.25    2.73
  -3   5  -8   56.30    2.15
   3  -5   8   55.25    3.31
  -3   5  -6   16.20    1.02
   3  -5   6   16.98    1.46
  -3   5  -4   69.77    3.22
   3  -5   4   71.91    4.14
  -3   5  -2 1152.95   27.53
  -3   5   0   -0.11    0.61
   3  -5   0    0.14    0.64
  -3   5   2 1175.64   29.10
   3  -5  -2 1161.80   38.30
  -3   5   4   77.73    2.57
   3  -5  -4   73.64    3.39
  -3   5   6   17.23    1.36
   3  -5  -6   16.00    1.32
  -3   5   8   60.66    2.27
   3  -5  -8   57.65    2.91
  -3   5  10   52.84    1.75
   3  -5 -10   49.74    2.54
  -3   5  12  233.32    8.42
   3  -5 -12  291.40   11.29
  -3   5  14 1488.34   33.39
   3  -5 -14 1471.15   47.75
  -3   5  16   29.28    1.25
   3  -5 -16   28.99    1.94
  -3   5  18  238.52    6.53
   3  -5 -18  269.55    9.50
  -3   5  20   26.95    1.35
   3  -5 -20   29.72    1.89
  -3   5  22  377.67    9.17
   3  -5 -22  369.17   12.05
  -3   5  24    8.12    1.04
   3  -5 -24    6.87    1.21
  -3   5  26   36.63    1.69
   3  -5 -26   35.05    2.13
  -3   5  28   66.04    2.75
   3  -5 -28   68.49    3.54
  -3   5  30  605.54   15.12
   3  -5 -30  552.50   19.47
  -3   5  32    7.26    1.25
  -3   5  34  202.66    7.95
   3  -5 -34  191.13    7.87
  -3   4 -39   20.88    1.55
  -3   4 -37   92.63    2.97
  -3   4 -35   46.99    1.98
  -3   4 -33   60.21    3.34
   3  -4  33   59.36    3.30
  -3   4 -31  191.55    6.06
  -3   4 -29  151.83    4.17
   3  -4  29  157.64    5.98
  -3   4 -27   56.97    2.28
   3  -4  27   61.75    3.62
  -3   4 -25  222.77    6.17
   3  -4  25  220.38    8.48
  -3   4 -23  248.94    6.53
   3  -4  23  266.11   11.66
  -3   4 -21  274.07    7.09
   3  -4  21  276.53   10.45
  -3   4 -19   27.51    1.82
   3  -4  19   27.40    1.86
  -3   4 -17    2.18    0.66
   3  -4  17    1.43    0.74
  -3   4 -15    3.17    0.57
   3  -4  15    4.22    0.85
  -3   4 -13  195.20    5.36
   3  -4  13  177.54    7.34
  -3   4 -11  198.48    5.09
   3  -4  11  192.90    7.49
  -3   4  -9  344.23    8.66
   3  -4   9  343.59   11.86
  -3   4  -7  407.45    9.98
   3  -4   7  399.50   13.44
  -3   4  -5  187.32    5.11
   3  -4   5  182.94    7.47
  -3   4  -3   59.90    1.95
   3  -4   3   59.52    2.90
  -3   4   1    1.25    0.45
   3  -4  -1    0.88    0.59
  -3   4   3   60.75    1.89
   3  -4  -3   62.50    3.58
   3  -4  -5  189.95    7.78
  -3   4   7  411.20   10.34
   3  -4  -7  413.60   14.40
  -3   4   9  340.97    8.77
   3  -4  -9  351.06   12.48
  -3   4  11  197.46    4.98
   3  -4 -11  210.52    9.29
  -3   4  13  192.83    4.91
   3  -4 -13  189.93    7.30
  -3   4  15    2.97    0.57
  -3   4  17    1.87    0.51
   3  -4 -17    2.92    0.61
  -3   4  19   27.83    1.80
   3  -4 -19   24.14    1.47
  -3   4  21  274.48    6.80
   3  -4 -21  277.29    9.90
  -3   4  23  245.55    6.46
   3  -4 -23  275.61    9.31
  -3   4  25  233.22    6.35
   3  -4 -25  221.14    8.32
  -3   4  27   51.19    2.55
   3  -4 -27   58.26    3.17
  -3   4  29  147.21    4.55
   3  -4 -29  152.70    6.32
  -3   4  31  208.01    5.51
  -3   4  33   61.41    2.42
  -3   4  35   40.95    2.09
  -3   3 -38   71.69    1.83
  -3   3 -36    0.87    1.39
  -3   3 -34    3.64    0.82
   3  -3  34    3.85    1.26
  -3   3 -32   65.26    2.60
   3  -3  32   73.57    3.56
  -3   3 -30  781.06   19.15
  -3   3 -28   24.39    1.19
   3  -3  28   23.94    1.75
  -3   3 -26 1043.82   25.26
   3  -3  26 1029.54   33.42
  -3   3 -24    8.18    0.86
   3  -3  24    6.85    0.94
  -3   3 -22    8.89    0.76
   3  -3  22    5.64    0.97
  -3   3 -20  713.54   17.81
   3  -3  20  657.94   20.85
  -3   3 -18  847.44   19.53
   3  -3  18  867.12   28.00
  -3   3 -16  346.86    8.96
   3  -3  16  350.76   12.33
  -3   3 -14 1335.84   30.31
   3  -3  14 1325.73   42.03
  -3   3 -12   11.39    0.74
   3  -3  12   11.35    1.15
  -3   3 -10  735.23   17.18
   3  -3  10  740.18   25.29
  -3   3  -8  137.83    3.82
   3  -3   8  146.95    5.54
  -3   3  -6 1053.27   23.71
   3  -3   6 1079.50   25.86
  -3   3  -4  913.60   22.57
   3  -3   4  884.27   30.37
  -3   3  -2  923.18   22.06
  -3   3   0    0.15    0.37
   3  -3   0    0.57    0.36
  -3   3   2  953.77   23.00
   3  -3  -2  961.91   32.74
  -3   3   4  885.43   21.26
   3  -3  -4  902.64   21.13
   3  -3  -6 1021.56   23.90
  -3   3   8  159.57    4.79
   3  -3  -8  145.68    3.94
  -3   3  10  750.26   17.77
   3  -3 -10  835.26   19.81
  -3   3  12   11.88    0.67
   3  -3 -12   10.97    1.08
  -3   3  14 1324.14   30.33
   3  -3 -14 1303.26   41.58
  -3   3  16  353.37    8.88
   3  -3 -16  338.14   11.02
  -3   3  18  871.95   19.67
   3  -3 -18  874.11   28.10
  -3   3  20  669.28   21.22
   3  -3 -20  708.45   23.12
  -3   3  22    8.54    0.65
   3  -3 -22    7.58    0.97
  -3   3  24    6.21    0.94
   3  -3 -24    6.77    0.92
  -3   3  26 1047.67   25.68
  -3   3  28   23.19    1.07
  -3   3  30  815.84   17.80
  -3   3  32   76.25    1.94
  -3   2 -35   -0.08    0.45
  -3   2 -33  183.86    5.40
  -3   2 -31  115.73    3.15
  -3   2 -29   77.31    2.52
  -3   2 -27  775.36   25.07
  -3   2 -25   10.07    0.54
   3  -2  25   11.01    1.04
  -3   2 -23  206.59    7.24
   3  -2  23  233.22   10.30
  -3   2 -21  347.78    8.58
   3  -2  21  341.89   13.15
  -3   2 -19 1018.86   23.74
   3  -2  19 1064.40   34.77
  -3   2 -17  974.34   22.77
   3  -2  17  985.10   22.63
  -3   2 -15  138.61    3.77
   3  -2  15  141.36    3.90
  -3   2 -13    8.90    0.68
   3  -2  13    8.47    0.82
  -3   2 -11 1195.46   27.49
   3  -2  11 1170.48   27.90
   3  -2   9  926.03   22.70
  -3   2  -7  621.27   21.96
   3  -2   7  634.51   20.53
  -3   2  -5  571.00   13.74
   3  -2   5  565.85   13.29
   3  -2   3   94.57    3.99
  -3   2  -1  182.58    5.17
  -3   2   1  182.93    5.05
   3  -2  -1  177.06    6.38
  -3   2   3   99.74    2.93
   3  -2  -3   98.12    2.76
  -3   2   5  579.52   13.93
   3  -2  -5  565.86   13.48
  -3   2   7  697.37   16.94
   3  -2  -7  642.35   15.65
  -3   2   9  951.24   22.92
   3  -2  -9  938.64   29.30
  -3   2  11 1223.10   28.53
   3  -2 -11 1394.59   45.75
  -3   2  13    8.95    0.64
   3  -2 -13    9.83    0.74
  -3   2  15  142.37    3.74
   3  -2 -15  153.35    6.86
  -3   2  17 1021.95   24.42
   3  -2 -17  980.74   33.63
  -3   2  19 1078.34   24.04
   3  -2 -19 1057.68   24.94
  -3   2  21  345.31    9.06
   3  -2 -21  380.42   13.54
  -3   2  23  206.42    5.51
  -3   2  25    9.67    0.71
  -3   2  27  688.32   16.24
  -3   2  29   80.55    2.94
  -3   2  31  108.18    4.64
  -3   1 -32    1.25    0.47
  -3   1 -30 1340.28   29.82
  -3   1 -28    2.42    0.37
  -3   1 -26 1814.12   41.20
  -3   1 -24    1.19    0.47
  -3   1 -22  237.36    6.42
   3  -1  22  228.90    5.98
  -3   1 -20   27.61    0.99
  -3   1 -18 2483.57   56.27
   3  -1  18 2591.54   82.22
  -3   1 -16    1.03    0.36
   3  -1  16    1.30    0.57
  -3   1 -14 1822.88   41.23
   3  -1  14 1871.33   43.29
  -3   1 -12    6.14    0.48
   3  -1  12    4.91    0.44
  -3   1 -10    2.06    0.65
   3  -1  10    1.68    0.36
  -3   1  -8   38.12    1.14
   3  -1   8   37.45    1.32
  -3   1  -6    2.04    0.36
   3  -1   6    1.83    0.37
  -3   1  -4    3.85    0.39
   3  -1   4    3.64    0.38
   3  -1   2  960.57   22.03
   3  -1   0    0.00    0.32
  -3   1   2  928.20   22.40
   3  -1  -2  946.43   21.78
  -3   1   4    3.22    0.50
   3  -1  -4    3.57    0.37
  -3   1   6    1.54    0.31
   3  -1  -6    1.70    0.31
  -3   1   8   36.50    2.43
   3  -1  -8   38.98    1.73
  -3   1  10    2.20    0.33
   3  -1 -10    1.31    0.34
  -3   1  12    5.72    0.44
   3  -1 -12    5.95    0.51
  -3   1  14 1721.85   38.34
   3  -1 -14 1743.36   39.27
  -3   1  16    1.90    0.41
   3  -1 -16    1.95    0.43
  -3   1  18 2587.83   57.00
   3  -1 -18 2520.69   78.48
  -3   1  20   26.99    0.96
   3  -1 -20   32.12    1.83
  -3   1  22  229.96    6.04
   3  -1 -22  231.83    8.54
  -3   1  24    1.16    0.43
  -3   1  26 1757.32   38.78
  -3   1  28    3.88    0.48
  -3   1  30 1364.54   30.91
  -3   0 -31  345.07   12.98
  -3   0 -29  127.86    3.77
  -3   0 -27   74.59    2.44
  -3   0 -25  337.75    8.99
   3   0  25  326.41   11.18
  -3   0 -23   33.24    1.20
   3   0  23   32.34    1.96
  -3   0 -21  688.01   16.98
   3   0  21  626.61   21.05
  -3   0 -19   21.77    1.01
  -3   0 -17  222.02    8.42
   3   0  17  232.69    8.14
  -3   0 -15  361.08   12.91
   3   0  15  385.82   14.47
  -3   0 -13   56.25    1.70
   3   0  13   55.25    3.20
  -3   0 -11  323.43    8.09
   3   0  11  324.94   12.36
  -3   0  -9   65.70    2.65
   3   0   9   69.08    2.97
  -3   0  -7   27.27    0.99
   3   0   7   26.71    1.02
  -3   0  -5 2237.48   50.09
   3   0   5 2282.36   51.05
  -3   0  -3   64.31    1.85
   3   0   3   64.79    2.05
  -3   0  -1   45.32    1.36
   3   0   1   -0.45    0.52
  -3   0   1   40.91    1.51
   3   0  -1   44.73    1.90
  -3   0   3   63.31    2.21
   3   0  -3   61.82    2.40
  -3   0   5 2309.23   52.58
  -3   0   7   26.32    1.01
  -3   0   9   65.39    2.17
   3   0  -9   66.66    2.87
  -3   0  11  315.03    8.29
   3   0 -11  372.26   12.87
  -3   0  13   55.19    1.96
   3   0 -13   53.39    2.72
  -3   0  15  337.54    8.66
   3   0 -15  385.76   13.34
  -3   0  17  244.15    7.04
   3   0 -17  230.58    9.27
  -3   0  19   20.68    0.90
  -3   0  21  690.50   17.50
   3   0 -21  640.68   20.51
  -3   0  23   31.64    1.26
  -3   0  25  325.38    7.90
  -3   0  27   74.87    2.56
   3   0 -27   72.60    3.72
  -3   0  29  130.80    5.14
  -3   0  31  335.87    7.58
  -3  -1 -30  165.59    4.08
  -3  -1 -28   86.22    3.45
  -3  -1 -26   86.51    2.67
   3   1  26   81.87    2.69
  -3  -1 -24  142.64    4.10
   3   1  24  151.03    5.60
  -3  -1 -22  224.24    9.01
   3   1  22  210.46    8.58
  -3  -1 -20  317.79    7.74
   3   1  20  307.40   10.50
  -3  -1 -18 2232.18   69.09
   3   1  18 2214.58   69.29
  -3  -1 -16  864.95   19.87
   3   1  16  916.44   30.94
  -3  -1 -14 2204.76   48.94
   3   1  14 2540.84   84.01
  -3  -1 -12  397.20   13.71
   3   1  12  389.83   14.44
  -3  -1 -10  643.66   14.97
   3   1  10  809.04   27.83
  -3  -1  -8  313.06    7.88
   3   1   8  287.86   11.87
  -3  -1  -4 1225.36   27.97
   3   1   4 1053.17   36.44
  -3  -1   4  998.63   32.44
   3   1  -4 1038.08   32.01
  -3  -1   8  286.41   11.15
   3   1  -8  279.65    9.46
  -3  -1  10  660.56   15.17
   3   1 -10  721.51   25.75
  -3  -1  12  386.45    9.33
   3   1 -12  379.42   12.24
  -3  -1  14 2233.22   49.18
   3   1 -14 2185.97   68.26
  -3  -1  16  982.38   24.07
   3   1 -16  856.02   28.42
  -3  -1  18 2318.08   53.25
   3   1 -18 2256.14   72.03
  -3  -1  20  324.98    8.35
   3   1 -20  359.36   14.03
  -3  -1  22  199.92    5.16
  -3  -1  24  138.08    3.79
   3   1 -24  143.70    5.24
  -3  -1  26   85.78    2.74
   3   1 -26   81.37    3.63
  -3  -1  28   91.92    2.75
   3   1 -28   92.51    4.55
  -3  -1  30  157.89    4.21
  -3  -1  32   13.83    0.93
  -3  -2 -31   85.12    2.30
   3   2  31   87.61    3.45
  -3  -2 -29  112.28    3.32
   3   2  29  113.39    4.80
  -3  -2 -27    1.40    0.48
   3   2  27    0.81    0.69
  -3  -2 -25    4.64    0.55
   3   2  25    7.68    0.95
  -3  -2 -23   36.12    1.32
   3   2  23   39.15    2.14
  -3  -2 -21  224.99    5.75
   3   2  21  244.01   10.02
  -3  -2 -19   15.18    0.73
   3   2  19   12.59    0.99
  -3  -2 -17  472.58   11.91
   3   2  17  475.53   15.90
  -3  -2 -15 1050.42   35.47
   3   2  15 1097.92   36.24
  -3  -2 -13 1344.53   45.95
   3   2  13 1218.52   39.11
  -3  -2 -11  317.58   11.44
   3   2  11  303.50   10.31
  -3  -2  -9  125.92    5.68
   3   2   9  110.92    4.35
  -3  -2  -7   30.27    1.95
   3   2   7   29.09    1.87
  -3  -2  -5 1659.25   54.40
  -3  -2  -3 2512.00   78.97
   3   2   3 2287.53   69.67
  -3  -2  -1 1939.31   62.46
   3   2   1 1986.16   65.34
  -3  -2   1   -0.26    0.48
   3   2  -1 1872.74   58.46
  -3  -2   3 2429.30   78.72
   3   2  -3 2346.72   71.61
  -3  -2   5 1614.64   50.68
   3   2  -5 1586.65   50.57
  -3  -2   7   31.15    1.83
   3   2  -7   31.82    1.57
  -3  -2   9  113.84    5.29
   3   2  -9  122.30    4.62
  -3  -2  11  333.10   12.19
  -3  -2  13 1241.87   39.83
   3   2 -13 1211.50   39.12
  -3  -2  15 1071.78   35.41
   3   2 -15 1003.71   34.87
  -3  -2  17  457.92   15.75
   3   2 -17  505.88   19.12
  -3  -2  19   14.46    1.08
   3   2 -19   13.58    0.98
  -3  -2  21  215.91    8.19
   3   2 -21  220.12    8.18
  -3  -2  23   39.16    2.41
   3   2 -23   38.05    2.17
  -3  -2  25    5.55    1.00
   3   2 -25    6.88    0.95
  -3  -2  27    1.11    0.50
   3   2 -27    0.86    0.84
  -3  -2  29  115.51    3.28
   3   2 -29  121.06    6.08
  -3  -2  31   95.80    5.27
   3   2 -31   89.58    3.69
  -3  -2  33   42.55    3.32
  -3  -3 -34    4.36    0.87
  -3  -3 -32   70.40    3.30
  -3  -3 -30  790.21   17.56
   3   3  30  844.92   27.28
  -3  -3 -28   27.07    1.67
   3   3  28   23.24    1.12
  -3  -3 -26 1106.27   34.57
   3   3  26 1059.08   34.34
  -3  -3 -24    6.57    0.68
   3   3  24    8.03    0.96
  -3  -3 -22    7.08    0.94
   3   3  22    6.70    0.76
  -3  -3 -20  750.33   25.27
   3   3  20  679.80   22.36
  -3  -3 -18  805.29   26.80
   3   3  18  868.73   29.67
  -3  -3 -16  338.05   12.34
   3   3  16  339.80   11.56
  -3  -3 -14 1372.86   42.66
   3   3  14 1295.32   40.28
  -3  -3 -12   13.44    1.06
   3   3  12   11.71    0.92
  -3  -3 -10  745.78   24.89
   3   3  10  754.12   25.04
  -3  -3  -8  147.21    5.50
   3   3   8  147.26    6.04
  -3  -3  -6 1068.43   38.36
   3   3   6 1235.13   41.35
  -3  -3  -4  932.91   31.97
   3   3   4  909.89   28.99
  -3  -3  -2  991.03   32.04
   3   3   2 1104.74   39.09
  -3  -3   0   -0.02    0.47
   3   3   0   -0.10    0.57
  -3  -3   2  896.38   31.94
   3   3  -2  930.88   30.11
  -3  -3   4  904.19   31.36
   3   3  -4  923.15   29.18
  -3  -3   6 1063.18   34.31
   3   3  -6 1071.87   36.24
  -3  -3   8  153.72    6.18
   3   3  -8  146.64    5.58
  -3  -3  10  721.26   25.22
   3   3 -10  892.88   31.26
  -3  -3  12   13.02    1.05
   3   3 -12   10.81    1.11
  -3  -3  14 1311.58   40.51
   3   3 -14 1268.06   41.29
  -3  -3  16  378.73   13.39
   3   3 -16  342.10   12.74
  -3  -3  18  838.58   26.58
   3   3 -18  834.71   26.99
  -3  -3  20  679.41   22.40
   3   3 -20  630.81   22.50
  -3  -3  22    7.39    1.01
   3   3 -22    8.95    1.03
  -3  -3  24    7.91    1.07
   3   3 -24    7.23    0.84
  -3  -3  26  987.11   32.68
   3   3 -26 1066.95   35.91
  -3  -3  28   23.02    1.63
   3   3 -28   24.12    1.63
  -3  -3  30  809.35   18.44
   3   3 -30  836.19   26.56
  -3  -3  32   66.86    3.46
   3   3 -32   71.61    3.82
  -3  -3  34    3.47    1.05
   3   3 -34    3.94    1.22
  -3  -4 -35    6.16    1.71
   3   4  35    4.30    1.33
  -3  -4 -33   50.22    2.05
   3   4  33   49.19    3.10
  -3  -4 -31  118.63    3.65
   3   4  31  119.99    5.13
  -3  -4 -29  299.47   10.12
   3   4  29  309.08   10.97
  -3  -4 -27  255.81    9.36
   3   4  27  260.01    9.22
  -3  -4 -25  445.64   16.46
   3   4  25  455.04   17.78
  -3  -4 -23   18.00    1.31
   3   4  23   17.61    1.25
  -3  -4 -21  128.27    6.32
  -3  -4 -19  245.69    8.93
   3   4  19  241.53    8.40
  -3  -4 -17  712.51   24.39
   3   4  17  692.26   22.68
  -3  -4 -15   16.72    1.37
   3   4  15   18.89    1.28
  -3  -4 -13  971.88   31.60
   3   4  13  944.25   32.18
  -3  -4 -11   37.56    1.79
   3   4  11   40.04    2.61
  -3  -4  -9   20.26    1.33
   3   4   9   26.41    1.76
  -3  -4  -7   74.04    2.94
   3   4   7   93.12    4.13
  -3  -4  -5   32.61    1.62
   3   4   5   37.05    1.94
  -3  -4  -3  191.38    6.40
   3   4   3  199.76    7.85
  -3  -4  -1  347.18   12.10
   3   4   1  380.98   14.78
  -3  -4   3  191.57    7.48
   3   4  -3  198.27    7.18
  -3  -4   5   33.01    1.92
   3   4  -5   34.00    1.72
  -3  -4   7   69.89    3.60
   3   4  -7   77.53    3.23
  -3  -4   9   25.42    1.85
   3   4  -9   26.65    1.75
  -3  -4  11   37.98    2.03
   3   4 -11   41.10    2.43
  -3  -4  13  854.32   29.55
   3   4 -13  884.78   28.87
  -3  -4  15   19.96    1.76
   3   4 -15   19.39    1.36
  -3  -4  17  702.66   23.75
   3   4 -17  703.65   26.19
  -3  -4  19  243.72    9.53
   3   4 -19  242.76    8.32
  -3  -4  21  124.90    5.69
   3   4 -21  122.89    4.92
  -3  -4  23   19.38    1.56
   3   4 -23   17.39    1.63
  -3  -4  25  460.35   17.16
   3   4 -25  427.97   16.60
  -3  -4  27  268.73    9.68
  -3  -4  29  291.08   10.16
   3   4 -29  308.36   11.60
  -3  -4  31  104.70    5.03
   3   4 -31  108.45    5.40
  -3  -4  33   54.50    3.46
   3   4 -33   57.82    3.04
  -3  -4  35    5.15    1.85
   3   4 -35    4.41    1.34
  -3  -4  37   37.34    2.72
  -3  -4  39   56.30    3.96
   3   4 -39   63.15    3.15
  -3  -5 -34   51.68    2.82
   3   5  34   48.30    2.12
  -3  -5 -32    4.07    1.59
   3   5  32    4.30    1.34
  -3  -5 -30  217.48    8.09
   3   5  30  231.41    7.43
  -3  -5 -28   26.71    1.88
   3   5  28   30.73    2.06
  -3  -5 -26  315.61   11.20
   3   5  26  310.81   10.61
  -3  -5 -24    8.14    1.30
   3   5  24    8.53    1.11
  -3  -5 -22  107.99    5.03
   3   5  22  122.75    5.42
  -3  -5 -20  564.27   18.44
   3   5  20  568.57   19.43
  -3  -5 -18  796.11   26.99
   3   5  18  781.62   26.46
  -3  -5 -16   12.81    1.21
   3   5  16   15.08    1.37
  -3  -5 -14  214.19    8.58
   3   5  14  219.09    7.67
  -3  -5 -12    0.93    0.93
   3   5  12    0.97    0.65
  -3  -5 -10  420.96   15.40
   3   5  10  437.75   15.20
  -3  -5  -8  202.78    7.37
   3   5   8  209.67    8.59
  -3  -5  -6 1579.60   50.80
   3   5   6 1675.94   52.95
  -3  -5  -4  150.43    5.79
   3   5   4  160.64    6.51
  -3  -5  -2  323.66   11.42
   3   5   2  349.78   13.39
  -3  -5   0    0.02    0.61
   3   5   0    0.34    0.68
  -3  -5   2   -0.98    0.99
   3   5  -2  323.57   11.03
  -3  -5   4  151.75    7.78
   3   5  -4  154.74    5.71
  -3  -5   6 1573.26   50.52
   3   5  -6 1581.56   51.49
  -3  -5   8  238.26    9.63
   3   5  -8  211.30    7.81
  -3  -5  10  401.98   13.82
   3   5 -10  444.36   15.89
  -3  -5  12    0.52    0.71
   3   5 -12    0.39    0.82
  -3  -5  14  219.49    9.06
   3   5 -14  218.00    9.67
  -3  -5  16   13.80    1.30
   3   5 -16   14.66    1.32
  -3  -5  18  791.58   27.62
   3   5 -18  775.69   25.21
  -3  -5  20  574.63   19.95
   3   5 -20  544.03   18.95
  -3  -5  22  107.90    4.68
   3   5 -22  105.84    4.12
  -3  -5  24   10.30    1.46
   3   5 -24    6.63    1.36
  -3  -5  26  313.95   12.16
   3   5 -26  316.74   11.15
  -3  -5  28   32.40    2.31
   3   5 -28   31.17    2.45
  -3  -5  30  220.04    8.39
   3   5 -30  226.93    7.75
  -3  -5  32    4.90    1.35
   3   5 -32    5.63    1.89
  -3  -5  34   46.40    2.73
   3   5 -34   50.59    3.21
  -3  -5  36    1.16    1.97
   3   5 -36    4.04    2.37
  -3  -5  38  171.35    8.12
   3   5 -38  177.01    4.13
  -3  -6 -35   30.91    2.88
   3   6  35   27.93    3.98
  -3  -6 -31  345.21   11.43
   3   6  31  375.31   13.79
  -3  -6 -29   60.19    3.05
   3   6  29   63.66    3.20
  -3  -6 -27   93.94    4.75
   3   6  27  108.20    3.53
  -3  -6 -25  165.82    6.26
   3   6  25  173.11    7.04
  -3  -6 -23   30.75    2.27
   3   6  23   31.62    2.37
  -3  -6 -21    7.34    1.00
   3   6  21    7.77    1.17
  -3  -6 -19  262.18   11.60
   3   6  19  297.49   11.38
  -3  -6 -17   13.15    1.40
   3   6  17   12.51    1.51
  -3  -6 -15  263.26    9.86
   3   6  15  287.55   10.07
  -3  -6 -13  184.82    7.44
   3   6  13  158.65    7.36
  -3  -6 -11  113.94    4.86
   3   6  11  113.77    5.33
  -3  -6  -9   35.14    2.19
   3   6   9   38.37    2.17
  -3  -6  -7  192.28    7.12
   3   6   7  204.58    7.07
  -3  -6  -5   11.07    1.29
   3   6   5   13.27    1.35
  -3  -6  -3   23.20    1.72
   3   6   3   23.44    1.77
  -3  -6  -1  228.51    8.06
   3   6   1  227.50    8.80
  -3  -6   1  235.33    9.82
   3   6  -1  246.40   10.00
  -3  -6   3   21.84    1.50
   3   6  -3   24.11    1.58
  -3  -6   5   11.04    1.27
   3   6  -5   11.04    1.17
  -3  -6   7  234.00    9.67
   3   6  -7  174.98    6.30
  -3  -6   9   35.52    2.25
   3   6  -9   33.45    2.03
  -3  -6  11  113.25    4.60
   3   6 -11  107.16    4.39
  -3  -6  13  153.20    6.79
   3   6 -13  160.69    6.88
  -3  -6  15  258.68    9.18
   3   6 -15  261.77   10.72
  -3  -6  17   15.26    1.64
   3   6 -17   13.06    1.47
  -3  -6  19  275.21   10.18
   3   6 -19  258.65    9.44
  -3  -6  21    6.10    1.27
   3   6 -21   10.03    1.32
  -3  -6  23   35.45    2.68
   3   6 -23   30.57    2.16
  -3  -6  25  167.64    6.43
   3   6 -25  161.44    6.23
  -3  -6  27   95.18    5.01
   3   6 -27  102.19    4.82
   3   6 -29   59.12    3.10
  -3  -6  31  329.85   12.26
   3   6 -31  350.15   11.35
  -3  -6  33    1.04    2.02
   3   6 -33    0.84    1.60
  -3  -6  35   29.20    3.47
   3   6 -35   24.15    2.49
  -3  -6  37   68.22    2.76
   3   6 -37   74.41    4.05
  -3  -7 -34  183.88    7.07
   3   7  34  191.26    6.82
  -3  -7 -32    1.06    1.98
   3   7  32   -0.47    2.27
  -3  -7 -30  425.38   15.34
   3   7  30  440.75   13.47
  -3  -7 -28   17.89    2.88
   3   7  28   11.68    2.35
   3   7  26   49.52    3.08
  -3  -7 -24   -0.76    1.52
   3   7  24   -0.23    1.31
  -3  -7 -22  396.06   13.03
   3   7  22  384.81   12.92
  -3  -7 -20   31.84    2.22
   3   7  20   27.91    2.42
  -3  -7 -18   45.28    2.70
   3   7  18   42.56    2.72
  -3  -7 -16    2.53    0.98
   3   7  16    2.10    1.39
  -3  -7 -14  422.73   14.37
   3   7  14  439.47   15.49
  -3  -7 -12  102.20    4.78
   3   7  12  109.73    4.99
  -3  -7 -10   27.14    1.91
   3   7  10   24.95    2.33
  -3  -7  -8    1.14    0.85
   3   7   8    0.71    1.20
  -3  -7  -6   11.95    1.57
   3   7   6   10.49    1.59
  -3  -7  -4  160.46    6.22
   3   7   4  158.37    6.78
  -3  -7  -2  133.14    5.89
   3   7   2  130.05    5.46
  -3  -7   0    0.41    0.89
   3   7   0   -0.22    0.93
   3   7  -2  132.12    5.22
  -3  -7   4  158.10    7.43
   3   7  -4  149.15    5.77
  -3  -7   6   12.33    1.39
   3   7  -6   11.79    1.22
  -3  -7   8    0.46    1.29
   3   7  -8    0.79    1.39
  -3  -7  10   27.68    1.92
   3   7 -10   26.15    1.80
  -3  -7  12   97.49    4.24
   3   7 -12   99.26    4.14
  -3  -7  14  425.63   14.64
   3   7 -14  416.86   14.30
  -3  -7  16    1.89    1.31
   3   7 -16    2.14    1.13
  -3  -7  18   42.68    2.27
   3   7 -18   48.75    2.73
  -3  -7  20   23.01    1.90
   3   7 -20   29.85    2.63
  -3  -7  22  363.64   12.36
   3   7 -22  379.49   13.57
  -3  -7  24    0.45    1.68
   3   7 -24   -1.54    1.30
   3   7 -26   53.61    2.98
  -3  -7  28   12.82    2.18
   3   7 -28   14.64    1.89
  -3  -7  30  417.09   15.20
   3   7 -30  407.52   13.57
  -3  -7  32    0.92    1.73
   3   7 -32    3.02    2.33
  -3  -7  34  181.91    7.56
   3   7 -34  180.23    7.13
   3   7 -36    2.98    2.62
  -3  -8 -31  100.32    3.89
   3   8  31  109.54    6.93
  -3  -8 -29   51.92    2.09
   3   8  29   49.42    3.16
  -3  -8 -27   -1.05    2.19
   3   8  27   -0.25    2.34
  -3  -8 -25    0.11    1.48
   3   8  25   -0.74    1.60
  -3  -8 -23   24.75    1.89
   3   8  23   29.70    2.94
  -3  -8 -21   52.00    2.94
   3   8  21   54.76    3.09
  -3  -8 -19   38.19    2.32
   3   8  19   32.20    2.64
  -3  -8 -17   51.36    2.99
   3   8  17   53.58    3.18
  -3  -8 -15  164.60    5.98
   3   8  15  158.10    6.01
  -3  -8 -13  203.85    7.57
   3   8  13  216.25    8.60
  -3  -8 -11   14.61    1.37
   3   8  11   17.77    2.01
  -3  -8  -9   33.69    2.30
   3   8   9   32.19    2.55
  -3  -8  -7   22.48    1.70
   3   8   7   23.25    1.85
  -3  -8  -5   41.00    2.54
   3   8   5   44.02    2.44
  -3  -8  -3    3.19    1.18
   3   8   3    2.39    1.54
  -3  -8  -1  750.78   25.23
   3   8   1  692.30   22.43
  -3  -8   1  707.71   23.72
   3   8  -1  670.50   23.30
  -3  -8   3   -0.20    1.05
   3   8  -3    2.95    1.14
  -3  -8   5   38.66    3.12
   3   8  -5   36.36    2.14
  -3  -8   7   19.67    1.91
   3   8  -7   21.12    1.91
  -3  -8   9   29.21    2.11
   3   8  -9   27.91    1.89
  -3  -8  11   17.37    1.89
   3   8 -11   12.27    1.85
  -3  -8  13  204.22    7.41
   3   8 -13  199.39    7.66
  -3  -8  15  147.02    7.03
   3   8 -15  160.79    7.01
  -3  -8  17   48.70    2.71
   3   8 -17   55.66    3.01
  -3  -8  19   35.52    2.24
   3   8 -19   37.12    2.54
  -3  -8  21   53.48    2.91
   3   8 -21   53.43    3.36
   3   8 -23   30.06    2.54
  -3  -8  25    1.06    2.06
   3   8 -25   -0.96    1.63
  -3  -8  27    0.48    2.56
   3   8 -27    0.83    1.62
  -3  -8  29   39.17    1.91
   3   8 -29   52.66    2.67
  -3  -8  31  119.32    5.46
   3   8 -31   87.84    4.94
  -3  -8  33   48.50    4.34
   3   8 -33   59.67    5.48
  -3  -9 -30   56.18    5.81
   3   9  30   62.50    6.17
  -3  -9 -28   13.29    3.04
   3   9  28   17.93    3.36
  -3  -9 -26    9.69    2.05
   3   9  26    8.84    2.82
  -3  -9 -24   10.72    1.94
   3   9  24   15.34    1.38
  -3  -9 -22  125.23    3.96
   3   9  22  121.86    4.50
  -3  -9 -20    6.40    1.54
   3   9  20   10.67    1.96
  -3  -9 -18   54.68    2.87
   3   9  18   55.37    3.08
   3   9  16   -0.86    1.40
  -3  -9 -14  229.38    8.98
   3   9  14  219.75    8.40
  -3  -9 -12   31.89    2.37
   3   9  12   31.17    2.27
  -3  -9 -10  116.99    5.24
   3   9  10  119.93    5.23
  -3  -9  -8    0.43    1.09
   3   9   8   -2.21    1.78
  -3  -9  -6  140.14    5.68
   3   9   6  143.54    5.67
  -3  -9  -4   19.81    1.80
   3   9   4   16.89    1.77
  -3  -9  -2  268.97    9.49
   3   9   2  281.77   10.03
  -3  -9   0    0.39    1.13
   3   9   0    0.85    1.71
  -3  -9   2  285.06   11.13
  -3  -9   4   19.46    1.89
   3   9  -4   19.18    2.15
  -3  -9   6  200.00    7.51
   3   9  -6  127.06    5.38
  -3  -9   8    0.60    1.12
   3   9  -8   -0.04    1.22
  -3  -9  10  115.73    4.78
   3   9 -10  131.82    5.56
  -3  -9  12   30.63    2.43
   3   9 -12   30.52    2.12
  -3  -9  14  213.64    7.80
   3   9 -14  216.25    8.24
  -3  -9  16   -0.17    1.32
   3   9 -16    0.49    1.57
  -3  -9  18   57.64    2.54
   3   9 -18   61.32    3.64
  -3  -9  20    9.66    1.73
   3   9 -20   10.49    1.81
  -3  -9  22  147.51    5.13
   3   9 -22  116.20    4.69
  -3  -9  24    9.50    1.93
   3   9 -24   11.57    1.77
  -3  -9  26   11.66    2.03
   3   9 -26    9.47    1.99
  -3  -9  28   13.93    2.54
   3   9 -28   17.28    2.96
  -3  -9  30   45.53    4.19
   3   9 -30   57.89    5.73
  -3 -10 -23   -0.04    1.41
   3  10  23   12.65    2.76
  -3 -10 -21    1.40    1.82
   3  10  21    1.08    2.08
  -3 -10 -19   64.39    2.91
   3  10  19   72.34    3.48
  -3 -10 -17   10.11    2.30
   3  10  17   12.61    2.03
  -3 -10 -15    2.60    1.35
   3  10  15    1.93    1.89
  -3 -10 -13   74.49    4.59
   3  10  13   82.25    3.53
  -3 -10 -11   51.43    2.99
   3  10  11   43.33    3.27
  -3 -10  -9   58.49    2.96
   3  10   9   56.68    3.21
   3  10   7   71.80    3.57
   3  10   5   26.52    2.67
   3  10   3    3.63    1.56
  -3 -10  -1   97.85    4.11
   3  10   1   96.48    4.36
  -3 -10   1   94.77    4.03
   3  10  -1   96.28    4.48
   3  10  -3    4.08    2.32
   3  10  -5   20.99    2.69
   3  10  -7   67.86    3.32
  -3 -10   9   54.13    2.74
   3  10  -9   55.57    3.24
  -3 -10  11   51.70    2.77
   3  10 -11   40.90    3.14
  -3 -10  13   74.53    4.89
   3  10 -13   67.59    3.70
  -3 -10  15    2.18    1.60
   3  10 -15    2.37    1.69
  -3 -10  17    9.99    1.77
   3  10 -17   10.68    1.92
  -4  10  -8  165.10    4.09
   4 -10   8  154.23    5.35
  -4  10  -6   -0.16    1.35
   4 -10   6    1.02    1.58
  -4  10  -4   19.44    1.61
   4 -10   4   -1.59    1.55
  -4  10  -2   22.08    1.63
   4 -10   2   22.41    2.15
  -4  10   0  342.86    8.16
   4 -10   0  328.57   12.71
  -4  10   2   23.87    1.62
   4 -10  -2   28.17    2.20
  -4  10   4   23.52    2.00
   4 -10  -4   25.26    2.45
  -4  10   6    1.03    1.17
   4 -10  -6    1.35    1.50
  -4  10   8  172.56    4.21
   4 -10  -8  162.77    5.60
  -4  10  10   12.42    1.51
   4 -10 -10   12.27    1.66
  -4  10  12  179.68    4.38
   4 -10 -12  175.81    7.21
  -4  10  14   14.49    1.67
   4 -10 -14   17.56    2.06
  -4  10  16   24.13    1.64
   4 -10 -16   22.70    2.02
  -4   9 -27    1.73    1.89
  -4   9 -25   16.60    2.79
   4  -9  25    9.67    2.15
  -4   9 -23   51.82    2.02
   4  -9  23   57.01    3.17
  -4   9 -21    6.25    1.34
   4  -9  21    2.39    2.20
  -4   9 -19    1.32    0.97
   4  -9  19    0.70    1.54
  -4   9 -17   52.17    2.19
   4  -9  17   57.13    3.03
  -4   9 -15  172.14    4.71
   4  -9  15  178.32    6.73
  -4   9 -13   72.43    3.55
   4  -9  13   82.38    3.94
  -4   9 -11   18.81    1.38
   4  -9  11   16.34    1.65
  -4   9  -9    2.08    0.94
   4  -9   9    3.19    1.35
  -4   9  -7    0.96    0.87
   4  -9   7   -0.58    1.24
  -4   9  -5    5.43    1.40
   4  -9   5    5.84    1.79
  -4   9  -3  111.27    3.45
   4  -9   3  112.50    5.66
  -4   9  -1  115.96    3.45
   4  -9   1  116.15    4.90
  -4   9   1  122.55    3.51
   4  -9  -1  116.77    5.41
  -4   9   3  122.71    3.58
   4  -9  -3  126.90    4.83
  -4   9   5    5.81    1.15
   4  -9  -5    4.90    1.29
  -4   9   7   -0.31    0.96
   4  -9  -7    0.27    1.25
  -4   9   9    2.44    1.07
   4  -9  -9    2.85    1.73
  -4   9  11   17.67    1.56
   4  -9 -11   22.81    1.86
  -4   9  13   86.21    2.92
   4  -9 -13   87.64    3.77
  -4   9  15  187.87    5.15
   4  -9 -15  176.75    6.71
  -4   9  17   49.77    3.05
   4  -9 -17   48.93    2.91
  -4   9  19    1.72    1.36
   4  -9 -19    1.16    1.28
  -4   9  21    4.99    1.35
   4  -9 -21    4.00    1.80
  -4   9  23   57.36    2.79
   4  -9 -23   53.41    4.26
  -4   9  25   16.94    1.54
   4  -9 -25   12.34    1.39
  -4   9  27   14.89    1.68
   4  -9 -27   11.35    3.10
  -4   8 -32  123.08    5.29
  -4   8 -30    9.73    1.99
   4  -8  30    6.33    2.53
  -4   8 -28   35.62    1.70
   4  -8  28   36.67    2.31
  -4   8 -26    3.60    1.05
   4  -8  26    7.25    2.19
  -4   8 -24   57.37    3.44
   4  -8  24   63.24    3.73
  -4   8 -22   17.72    1.65
   4  -8  22   14.70    2.05
  -4   8 -20  178.33    6.05
   4  -8  20  173.97    6.81
  -4   8 -18   41.80    1.98
   4  -8  18   46.67    2.71
  -4   8 -16  218.90    5.96
   4  -8  16  229.28    8.26
  -4   8 -14   93.98    3.01
   4  -8  14   92.79    3.96
  -4   8 -12  102.82    3.12
   4  -8  12  106.94    4.42
  -4   8 -10    1.41    1.10
   4  -8  10    0.31    1.56
  -4   8  -8    3.45    0.88
   4  -8   8    1.59    1.08
  -4   8  -6    0.67    1.14
   4  -8   6    0.08    1.50
  -4   8  -4   90.16    3.21
   4  -8   4   92.76    4.42
  -4   8  -2  277.36   11.41
   4  -8   2  275.35   10.40
  -4   8   0  400.52    9.72
   4  -8   0  389.70   13.54
  -4   8   2  282.84    7.22
   4  -8  -2  273.75    9.51
  -4   8   4  102.96    3.26
   4  -8  -4  102.48    4.61
  -4   8   6    1.66    0.91
   4  -8  -6    1.36    1.35
  -4   8   8    2.75    0.80
   4  -8  -8    2.98    0.99
  -4   8  10    1.61    0.83
   4  -8 -10    1.30    1.01
  -4   8  12  109.17    3.46
   4  -8 -12  110.43    4.88
  -4   8  14   95.08    3.20
   4  -8 -14   93.99    3.87
  -4   8  16  219.60    6.11
   4  -8 -16  248.87    9.40
  -4   8  18   41.29    1.95
   4  -8 -18   49.55    2.80
  -4   8  20  179.48    4.54
   4  -8 -20  181.17    6.56
  -4   8  22   14.53    1.41
   4  -8 -22   14.45    1.73
  -4   8  24   56.95    2.35
   4  -8 -24   57.36    3.13
  -4   8  26    9.03    2.84
   4  -8 -26    6.54    2.23
  -4   8  28   34.29    2.31
   4  -8 -28   32.09    1.69
  -4   8  30    9.53    1.63
   4  -8 -30    5.41    2.75
  -4   7 -33   53.29    2.09
   4  -7  33   53.94    5.36
  -4   7 -31   38.54    1.95
   4  -7  31   42.06    3.60
  -4   7 -29  129.45    3.25
   4  -7  29  137.47    5.06
  -4   7 -27   83.81    2.94
   4  -7  27   83.92    3.74
  -4   7 -25    1.44    1.08
   4  -7  25    0.80    1.33
  -4   7 -23   38.58    1.86
   4  -7  23   39.39    2.48
  -4   7 -21    2.01    1.18
   4  -7  21    5.39    1.84
  -4   7 -19   -0.24    0.90
   4  -7  19    0.36    1.16
  -4   7 -17  110.78    3.39
   4  -7  17  107.19    4.48
  -4   7 -15  138.71    4.17
   4  -7  15  134.03    5.86
  -4   7 -13  192.36    5.25
   4  -7  13  222.47    8.95
  -4   7 -11  160.64    4.51
   4  -7  11  151.93    6.49
  -4   7  -9    1.10    0.69
   4  -7   9    1.09    0.92
  -4   7  -7    3.41    0.82
   4  -7   7    2.44    1.32
  -4   7  -5   89.86    2.84
   4  -7   5   92.07    5.23
  -4   7  -3  114.19    3.73
   4  -7   3    2.85    1.48
   4  -7   1  120.10    5.20
  -4   7   1  124.75    3.64
   4  -7  -1  122.93    4.84
  -4   7   3  124.19    3.57
   4  -7  -3  113.77    5.20
  -4   7   5   91.32    3.09
   4  -7  -5   88.03    4.23
  -4   7   7    2.67    0.99
   4  -7  -7    3.75    1.21
  -4   7   9    0.32    0.78
   4  -7  -9    0.59    1.24
  -4   7  11  168.19    4.99
   4  -7 -11  215.96    8.43
  -4   7  13  200.46    7.17
   4  -7 -13  201.73    7.96
  -4   7  15  140.22    3.82
   4  -7 -15  146.87    5.78
  -4   7  17  110.32    5.24
   4  -7 -17  110.53    4.69
  -4   7  19   -0.21    0.99
   4  -7 -19   -0.95    1.56
  -4   7  21    2.72    1.09
   4  -7 -21    3.67    1.60
  -4   7  23   37.47    1.74
   4  -7 -23   39.75    2.37
  -4   7  25    3.20    1.47
   4  -7 -25    1.81    1.68
  -4   7  27   81.47    2.85
   4  -7 -27   85.25    3.18
  -4   7  29  147.69    4.05
   4  -7 -29  138.08    5.50
  -4   7  31   47.65    1.84
   4  -7 -31   45.97    2.02
  -4   7  33   52.44    3.10
  -4   6 -36   32.59    1.62
   4  -6  36   33.70    3.03
  -4   6 -34    1.86    1.58
   4  -6  34   -0.27    2.88
  -4   6 -32  107.94    6.07
   4  -6  32   98.86    4.89
  -4   6 -30    3.76    1.38
   4  -6  30    4.74    2.19
  -4   6 -28   73.85    2.65
   4  -6  28   67.20    3.85
  -4   6 -26   38.03    1.70
   4  -6  26   41.59    3.20
  -4   6 -24  280.75    9.98
   4  -6  24  270.55   10.89
  -4   6 -22   43.63    1.88
   4  -6  22   57.94    3.52
  -4   6 -20  196.56    6.08
   4  -6  20  216.08    9.60
  -4   6 -18   17.88    1.11
   4  -6  18   15.95    1.53
  -4   6 -16   16.62    1.08
   4  -6  16   15.70    1.58
  -4   6 -14   54.25    2.33
   4  -6  14   51.07    2.82
  -4   6 -12  574.29   13.83
   4  -6  12  598.01   21.01
  -4   6 -10   57.46    2.08
   4  -6  10   55.13    3.02
   4  -6   8  832.62   27.43
  -4   6  -6    7.50    0.78
   4  -6   6    7.15    1.08
  -4   6  -4  256.34    6.75
   4  -6   4  258.90   10.00
  -4   6  -2    2.85    0.91
  -4   6   0  315.81    7.68
   4  -6   0  297.81   10.42
  -4   6   2    2.25    0.63
   4  -6  -2    3.38    0.86
  -4   6   4  279.22    7.57
   4  -6  -4  273.68   10.76
  -4   6   6    7.81    0.78
   4  -6  -6    9.87    1.03
  -4   6   8  905.53   20.78
   4  -6  -8  861.41   27.99
  -4   6  10   59.70    2.03
   4  -6 -10   58.61    2.80
  -4   6  12  602.75   14.03
   4  -6 -12  620.67   22.18
  -4   6  14   50.41    2.29
   4  -6 -14   55.24    2.96
  -4   6  16   14.85    0.97
   4  -6 -16   17.29    1.41
  -4   6  18   18.37    1.20
   4  -6 -18   20.89    1.59
  -4   6  20  219.86    6.07
   4  -6 -20  223.38    8.34
  -4   6  22   42.18    1.90
   4  -6 -22   52.58    2.79
  -4   6  24  282.96    6.44
   4  -6 -24  282.98    9.10
  -4   6  26   35.52    1.67
  -4   6  28   77.99    3.86
   4  -6 -28   65.12    3.71
  -4   6  30    3.53    1.35
   4  -6 -30    4.32    2.07
  -4   6  32  110.58    3.08
   4  -6 -32  111.53    4.47
  -4   6  34    0.44    2.63
  -4   5 -37  115.22    4.41
   4  -5  37  113.25    5.20
  -4   5 -35   46.96    4.66
   4  -5  35   31.70    2.69
  -4   5 -33   32.94    1.83
   4  -5  33   33.46    2.60
  -4   5 -31  254.46    7.15
   4  -5  31  228.03    8.57
  -4   5 -29   69.81    2.65
   4  -5  29   63.05    4.21
  -4   5 -27  104.60    3.29
   4  -5  27  106.96    4.40
  -4   5 -25  231.19    8.48
   4  -5  25  224.05    8.45
  -4   5 -23   14.81    1.08
   4  -5  23   14.96    1.62
  -4   5 -21   58.04    2.03
   4  -5  21   59.28    3.98
  -4   5 -19   33.15    1.93
   4  -5  19   35.82    2.23
  -4   5 -17  224.89    6.43
   4  -5  17  228.74    8.86
  -4   5 -15   70.37    2.62
   4  -5  15   68.66    3.30
  -4   5 -13   82.32    3.76
   4  -5  13   86.31    5.36
  -4   5 -11  300.40   11.17
   4  -5  11  287.32   10.18
  -4   5  -9    7.06    0.76
   4  -5   9    5.26    1.24
  -4   5  -7    2.13    0.57
   4  -5   7    2.45    0.92
  -4   5  -5  124.51    3.95
   4  -5   5  131.87    5.31
  -4   5  -3  324.15    8.93
   4  -5   3  294.68   11.58
  -4   5  -1  950.30   32.31
   4  -5   1  922.67   33.54
  -4   5   1  922.64   22.73
   4  -5  -1  885.82   32.68
  -4   5   3  337.11    8.69
   4  -5  -3  356.18   13.46
  -4   5   5  129.22    5.35
   4  -5  -5  126.04    4.77
  -4   5   7    1.96    0.66
   4  -5  -7    2.90    1.07
  -4   5   9    5.07    0.75
   4  -5  -9    5.47    1.17
  -4   5  11  270.11    7.28
   4  -5 -11  292.60   11.20
  -4   5  13   88.36    2.87
   4  -5 -13   91.80    3.49
  -4   5  15   66.36    2.25
   4  -5 -15   65.90    3.42
  -4   5  17  233.82    6.17
   4  -5 -17  252.34    8.71
  -4   5  19   37.01    1.68
   4  -5 -19   37.73    2.04
  -4   5  21   55.38    2.25
   4  -5 -21   59.11    2.90
  -4   5  23   13.48    1.10
   4  -5 -23   16.85    1.80
  -4   5  25  241.05    6.28
   4  -5 -25  228.03    9.06
  -4   5  27  112.93    3.76
   4  -5 -27  107.16    4.91
  -4   5  29   72.56    2.42
   4  -5 -29   69.79    3.70
  -4   5  31  244.51    6.68
  -4   5  33   33.40    2.07
   4  -5 -33   35.05    2.68
  -4   5  35   41.12    2.36
  -4   5  37  107.35    5.69
  -4   4 -38  105.96    3.33
  -4   4 -36  203.95    5.99
   4  -4  36  202.75    8.11
  -4   4 -34   45.37    1.90
   4  -4  34   44.55    3.25
  -4   4 -32  531.38   13.10
   4  -4  32  549.78   19.62
  -4   4 -30   26.16    2.26
   4  -4  30   23.32    2.24
  -4   4 -28  490.01   11.38
   4  -4  28  489.33   15.44
  -4   4 -26   77.05    3.99
   4  -4  26   61.84    3.26
  -4   4 -24  474.20   11.85
  -4   4 -22    5.31    1.03
   4  -4  22    5.54    1.29
  -4   4 -20  207.86    5.69
   4  -4  20  210.76    8.39
  -4   4 -18  123.14    3.84
   4  -4  18  161.39    7.18
  -4   4 -16  291.31    8.03
   4  -4  16  295.37   11.18
  -4   4 -14    0.73    0.71
   4  -4  14   -0.14    0.95
  -4   4 -12  509.82   12.90
   4  -4  12  506.90   17.13
  -4   4 -10   93.28    3.53
   4  -4  10   91.50    4.74
  -4   4  -8   16.72    0.95
   4  -4   8   16.35    1.46
  -4   4  -6  188.92    4.83
   4  -4   6  196.80    8.99
  -4   4  -4    5.41    0.58
   4  -4   4    4.75    0.55
  -4   4  -2   92.60    2.65
   4  -4   2    0.34    0.72
   4  -4   0  304.61    7.54
  -4   4   2   98.31    3.25
   4  -4  -2  106.29    2.98
  -4   4   4    4.89    0.58
   4  -4  -4    5.98    0.81
  -4   4   6  198.21    7.89
   4  -4  -6  190.50    7.58
  -4   4   8   16.37    0.85
   4  -4  -8   15.72    1.33
  -4   4  10   94.52    3.01
   4  -4 -10   95.87    3.61
  -4   4  12  501.55   12.05
   4  -4 -12  509.00   18.02
  -4   4  14   -0.13    0.69
   4  -4 -14    0.70    0.89
  -4   4  16  299.29    8.14
   4  -4 -16  307.72   10.68
  -4   4  18  126.97    3.72
   4  -4 -18  122.46    4.69
  -4   4  20  213.53    5.69
   4  -4 -20  250.79    9.65
  -4   4  22    5.45    1.08
   4  -4 -22    5.93    1.13
  -4   4  24  416.58   10.49
   4  -4 -24  420.72   13.60
  -4   4  26   60.21    2.18
   4  -4 -26   58.08    2.79
  -4   4  28  541.59   13.84
   4  -4 -28  546.83   18.73
  -4   4  30   29.22    1.68
   4  -4 -30   28.80    1.79
  -4   4  32  537.85   12.50
  -4   4  34   39.78    3.17
  -4   4  36  214.28    5.28
  -4   3 -39   61.10    2.24
  -4   3 -37   34.02    1.98
  -4   3 -35    6.21    1.24
  -4   3 -33   48.37    1.79
   4  -3  33   42.72    3.10
  -4   3 -31  111.62    3.47
   4  -3  31  106.45    4.59
  -4   3 -29  301.41    7.87
   4  -3  29  295.82   10.38
  -4   3 -27  245.94    6.76
   4  -3  27  240.59    8.52
  -4   3 -25  423.20   17.19
   4  -3  25  431.17   15.29
  -4   3 -23   17.58    0.94
   4  -3  23   17.89    1.41
  -4   3 -21  147.75    4.78
   4  -3  21  125.12    4.83
  -4   3 -19  248.98    6.96
   4  -3  19  306.53   13.55
  -4   3 -17  713.58   16.39
   4  -3  17  722.71   17.11
  -4   3 -15   18.43    1.05
   4  -3  15   16.49    1.39
  -4   3 -13  924.96   22.19
  -4   3 -11   39.18    1.43
   4  -3  11   40.12    1.51
  -4   3  -9   23.59    1.35
   4  -3   9   23.88    1.11
  -4   3  -7   72.97    2.30
   4  -3   7   72.80    2.47
  -4   3  -5   31.85    1.31
   4  -3   5   33.51    1.31
  -4   3  -3  185.33    4.90
   4  -3   3  183.33    6.61
  -4   3   1  332.95    8.75
   4  -3  -1  325.24    8.34
  -4   3   3  189.56    5.27
   4  -3  -3  184.86    4.87
  -4   3   5   33.56    1.19
   4  -3  -5   33.99    1.18
  -4   3   7   72.69    2.16
   4  -3  -7   81.76    2.58
  -4   3   9   23.49    1.07
   4  -3  -9   25.25    1.15
  -4   3  11   42.55    1.54
   4  -3 -11   37.38    1.56
  -4   3  13  902.47   21.82
   4  -3 -13  878.07   21.74
  -4   3  15   20.57    1.02
   4  -3 -15   17.97    0.99
  -4   3  17  684.29   16.84
   4  -3 -17  785.92   19.61
  -4   3  19  253.44   10.23
   4  -3 -19  258.57    8.99
  -4   3  21  125.79    3.36
   4  -3 -21  130.11    4.65
  -4   3  23   18.64    1.03
   4  -3 -23   18.55    1.42
  -4   3  25  437.80   10.76
   4  -3 -25  472.15   16.40
  -4   3  27  259.81    6.67
   4  -3 -27  250.97    8.58
  -4   3  29  306.39   10.50
  -4   3  31  125.19    3.89
  -4   3  33   49.06    2.18
  -4   3  35    4.00    1.18
  -4   2 -38    0.15    0.69
  -4   2 -36   18.70    1.40
  -4   2 -34   12.76    1.64
  -4   2 -32  250.41    6.23
  -4   2 -30   18.87    1.05
  -4   2 -28   83.28    2.53
  -4   2 -26    0.69    0.48
   4  -2  26   -0.80    0.99
  -4   2 -24  128.28    3.75
  -4   2 -22   13.06    0.88
   4  -2  22   12.87    1.22
  -4   2 -20  541.69   13.11
   4  -2  20  551.22   13.89
  -4   2 -18  119.71    3.45
   4  -2  18  124.29    3.66
  -4   2 -16 1682.01   37.93
   4  -2  16 1673.88   55.11
  -4   2 -14   58.26    1.94
   4  -2  14   55.40    2.77
  -4   2 -12 1032.63   24.59
   4  -2  12 1081.67   24.38
  -4   2 -10    1.10    0.47
   4  -2  10    1.34    0.59
  -4   2  -8  173.31    5.64
   4  -2   8  171.26    4.70
  -4   2  -6   30.33    1.11
   4  -2   6   28.47    1.10
  -4   2  -4 4609.06  102.09
   4  -2   4 4383.72   98.54
  -4   2  -2   61.11    2.08
  -4   2   0   -0.05    0.61
   4  -2   0 1777.32   42.06
  -4   2   2   61.99    2.17
   4  -2  -2   60.22    1.89
  -4   2   6   27.66    1.07
   4  -2  -6   29.63    1.18
  -4   2   8  184.55    5.23
   4  -2  -8  177.80    5.18
  -4   2  10    0.84    0.41
   4  -2 -10    1.66    0.48
  -4   2  12 1140.76   37.59
   4  -2 -12 1044.84   24.07
  -4   2  14   57.78    1.93
   4  -2 -14   59.32    1.98
  -4   2  16 1664.14   37.15
   4  -2 -16 1703.74   38.71
  -4   2  18  118.85    3.56
   4  -2 -18  129.36    5.09
  -4   2  20  538.52   13.47
  -4   2  22   12.58    0.78
   4  -2 -22   12.10    0.96
  -4   2  24  134.05    3.96
   4  -2 -24  130.76    5.76
  -4   2  26    0.83    0.63
  -4   2  28   83.41    2.67
  -4   2  30   20.05    1.19
  -4   2  32  239.36    6.44
  -4   2  34    9.72    0.82
  -4   1 -37   57.31    1.56
  -4   1 -35    7.32    0.94
  -4   1 -33   57.36    1.84
  -4   1 -31  109.49    3.15
  -4   1 -29    1.15    0.57
  -4   1 -27  136.51    4.22
   4  -1  27  135.19    5.12
  -4   1 -25   51.42    1.81
  -4   1 -23   30.02    1.32
   4  -1  23   27.75    1.64
  -4   1 -21   16.37    0.89
  -4   1 -19 1223.33   28.24
   4  -1  19 1336.33   31.69
  -4   1 -17  793.84   18.22
   4  -1  17  826.98   28.35
  -4   1 -15  203.20    5.43
   4  -1  15  199.72    7.82
  -4   1 -13   10.72    0.68
   4  -1  13   10.37    0.92
  -4   1 -11  374.31    9.03
   4  -1  11  380.74    9.50
  -4   1  -9   76.33    2.35
   4  -1   9   71.47    2.14
  -4   1  -7  568.54   13.19
   4  -1   7  562.38   13.77
  -4   1  -5 1610.22   36.25
   4  -1   5 1636.08   37.27
  -4   1  -3  782.55   19.08
   4  -1   3  800.65   19.98
  -4   1  -1  171.80    4.58
  -4   1   1  173.34    4.76
   4  -1  -1  171.60    4.91
  -4   1   3  791.90   18.12
   4  -1  -3  805.70   19.17
  -4   1   5 1634.24   36.70
  -4   1   7  561.76   13.43
   4  -1  -7  587.30   13.62
  -4   1   9   76.28    2.37
   4  -1  -9   77.58    2.35
  -4   1  11  368.12    9.76
   4  -1 -11  373.50    9.40
  -4   1  13   10.07    0.70
   4  -1 -13   13.37    1.28
  -4   1  15  214.62    5.69
   4  -1 -15  190.20    5.07
  -4   1  17  850.43   20.37
   4  -1 -17  959.31   34.59
  -4   1  19 1269.71   28.47
  -4   1  21   15.91    0.92
  -4   1  23   28.64    1.21
   4  -1 -23   28.88    1.82
  -4   1  25   47.64    1.79
  -4   1  27  142.93    4.16
   4  -1 -27  146.76    6.49
  -4   1  29    0.66    0.66
  -4   1  31  115.43    3.55
  -4   1  33   61.57    2.31
  -4   0 -36    8.72    0.45
  -4   0 -34    0.93    1.11
  -4   0 -32  432.01   10.07
  -4   0 -30    5.46    0.64
  -4   0 -28  671.81   15.51
  -4   0 -26  170.92    4.53
   4   0  26  169.09    7.39
  -4   0 -24  309.67    7.65
   4   0  24  352.95   13.27
  -4   0 -22  513.61   12.31
   4   0  22  501.22   17.16
  -4   0 -20  115.19    4.52
   4   0  20  107.25    4.35
  -4   0 -18  331.57    8.60
   4   0  18  319.26   10.62
  -4   0 -16 1289.55   30.07
   4   0  16 1289.01   41.53
  -4   0 -14   89.80    2.62
   4   0  14   91.27    3.69
  -4   0 -12 2119.05   67.33
   4   0  12 2092.05   66.05
  -4   0 -10  489.23   11.81
   4   0  10  491.11   16.43
  -4   0  -8   96.29    3.70
   4   0   8   96.02    3.98
  -4   0  -6  749.26   17.68
   4   0   6  783.10   25.24
  -4   0  -4 1427.85   32.89
   4   0   4 1414.97   44.33
  -4   0  -2    2.45    0.42
   4   0   2    2.73    0.60
   4   0   0 2766.95   88.80
  -4   0   2    3.42    0.44
   4   0  -2    2.71    0.58
  -4   0   4 1386.57   32.05
   4   0  -4 1413.58   46.41
  -4   0   6  759.99   18.10
   4   0  -6  709.18   24.11
  -4   0   8   98.98    2.87
   4   0  -8   99.21    3.74
  -4   0  10  481.32   12.02
   4   0 -10  483.49   16.38
  -4   0  12 2060.83   46.16
   4   0 -12 2058.77   65.73
  -4   0  14   91.13    3.75
   4   0 -14   97.25    4.03
  -4   0  16 1333.54   30.49
   4   0 -16 1331.53   46.97
  -4   0  18  306.47    7.83
   4   0 -18  318.76   11.57
  -4   0  20  113.65    3.00
   4   0 -20  116.95    4.93
  -4   0  22  497.85   12.31
   4   0 -22  508.86   17.78
  -4   0  24  318.78   11.04
   4   0 -24  321.26   10.72
  -4   0  26  171.40    4.62
  -4   0  28  635.39   16.06
   4   0 -28  639.52   20.72
  -4   0  30    3.77    0.48
   4   0 -30    4.37    0.99
  -4   0  32  421.73    9.89
  -4   0  34    0.49    0.56
  -4  -1 -35    9.22    0.72
  -4  -1 -33   32.58    1.29
  -4  -1 -31  396.23    9.64
  -4  -1 -29   47.72    1.65
   4   1  29   48.48    2.69
  -4  -1 -27   45.13    1.57
   4   1  27   43.37    2.45
  -4  -1 -25  544.90   19.89
   4   1  25  522.24   17.97
  -4  -1 -23    6.78    0.68
   4   1  23    7.19    0.97
  -4  -1 -21   24.14    1.07
   4   1  21   24.42    1.52
  -4  -1 -19  882.48   20.67
  -4  -1 -17    3.85    0.67
   4   1  17    2.46    0.85
  -4  -1 -15  419.51   10.62
  -4  -1 -13 1184.09   26.57
   4   1  13 1206.05   39.52
  -4  -1 -11  176.30    4.72
   4   1  11  182.69    6.62
   4   1   9  498.25   17.27
  -4  -1  -7  935.60   21.47
   4   1   7  904.29   30.72
  -4  -1  -5    1.13    0.50
   4   1   5    0.40    0.73
  -4  -1  -3  448.42   11.02
   4   1   3  432.67   15.07
  -4  -1  -1 2099.56   48.01
   4   1   1 2052.98   65.53
  -4  -1   1   -0.60    0.51
   4   1  -1 1908.42   60.71
  -4  -1   3  414.42   10.01
   4   1  -3  395.26   13.29
  -4  -1   5    0.69    0.54
   4   1  -5    0.74    0.51
  -4  -1   7  904.72   28.99
   4   1  -7  886.65   28.27
  -4  -1   9  486.83   12.44
   4   1  -9  537.27   19.53
  -4  -1  11  170.09    4.53
   4   1 -11  184.49    7.28
  -4  -1  13 1193.45   28.20
   4   1 -13 1173.86   37.86
  -4  -1  15  428.97   10.98
   4   1 -15  418.97   14.36
  -4  -1  17    3.01    0.84
   4   1 -17    2.50    0.89
  -4  -1  19  877.82   20.35
   4   1 -19  902.02   29.02
  -4  -1  21   20.53    1.93
   4   1 -21   20.16    1.34
  -4  -1  23    7.24    0.64
   4   1 -23    6.38    1.05
  -4  -1  25  540.06   13.48
   4   1 -25  587.08   23.36
  -4  -1  27   45.43    1.78
   4   1 -27   43.03    2.24
  -4  -1  29   45.34    1.83
   4   1 -29   44.70    2.68
  -4  -1  31  405.12    9.39
  -4  -1  33   30.01    1.62
   4   1 -33   32.53    2.09
  -4  -1  35   10.41    0.99
  -4  -2 -36   58.78    2.08
  -4  -2 -34    5.35    0.83
  -4  -2 -32  231.92    5.53
   4   2  32  225.86    7.58
  -4  -2 -30   24.13    1.20
  -4  -2 -28  324.57   12.32
  -4  -2 -26   29.41    1.26
   4   2  26   36.72    2.61
  -4  -2 -24  238.02    6.25
   4   2  24  227.89    8.37
  -4  -2 -22  256.25    6.68
  -4  -2 -20  182.79    5.16
   4   2  20  189.52    8.48
  -4  -2 -18   48.84    1.83
   4   2  18   56.17    2.96
  -4  -2 -16 1139.18   26.39
   4   2  16 1342.99   46.27
  -4  -2 -14    2.07    0.59
   4   2  14    1.83    0.54
  -4  -2 -12 2630.52   57.89
   4   2  12 2594.57   82.94
  -4  -2 -10   38.14    1.86
   4   2  10   40.75    2.19
  -4  -2  -8  362.31   12.91
   4   2   8  367.56   13.55
  -4  -2  -6  202.08    7.96
   4   2   6  202.62    7.36
  -4  -2  -4  403.42   13.75
   4   2   4  382.40   13.66
  -4  -2  -2 1382.46   45.76
   4   2   2 1661.70   54.85
  -4  -2   2 1320.42   42.97
   4   2  -2 1305.01   41.30
  -4  -2   4  522.71   17.82
   4   2  -4  389.76   13.46
  -4  -2   6  210.79    8.51
   4   2  -6  195.92    8.01
  -4  -2   8  362.56   14.97
   4   2  -8  351.37   13.41
  -4  -2  10   43.38    2.64
   4   2 -10   36.69    1.86
  -4  -2  12 2736.89   89.53
   4   2 -12 2555.99   82.72
  -4  -2  14    4.64    0.98
   4   2 -14    1.11    0.65
  -4  -2  16 1181.94   37.79
   4   2 -16 1102.12   35.68
  -4  -2  18   53.02    1.86
   4   2 -18   51.09    2.61
  -4  -2  20  176.74    6.66
   4   2 -20  170.88    6.88
  -4  -2  22  275.42    7.48
   4   2 -22  247.15    9.52
  -4  -2  24  221.89    5.62
   4   2 -24  227.61    9.15
  -4  -2  26   28.22    1.98
   4   2 -26   28.16    1.96
  -4  -2  28  288.12    7.26
  -4  -2  30   23.64    1.19
   4   2 -30   21.49    1.94
  -4  -2  32  230.65    6.32
   4   2 -32  248.49    8.67
  -4  -2  34    7.00    1.78
   4   2 -34    8.52    1.43
  -4  -2  36   48.29    2.84
  -4  -3 -35   48.31    1.81
  -4  -3 -33   63.03    2.47
   4   3  33   72.41    4.03
  -4  -3 -31  203.24    5.26
   4   3  31  197.24    7.52
  -4  -3 -29  150.66    4.39
   4   3  29  147.45    6.27
  -4  -3 -27   60.08    2.16
   4   3  27   59.13    3.25
  -4  -3 -25  233.86    9.53
   4   3  25  223.57    9.28
   4   3  23  239.40    9.06
  -4  -3 -21  304.49    8.13
   4   3  21  275.82    9.14
  -4  -3 -19   27.77    1.15
   4   3  19   33.97    2.12
  -4  -3 -17    2.05    0.82
   4   3  17    2.05    0.92
  -4  -3 -15    3.06    0.70
   4   3  15    3.27    0.70
  -4  -3 -13  194.27    7.28
   4   3  13  186.47    6.96
  -4  -3 -11  198.07    7.03
   4   3  11  202.38    7.95
  -4  -3  -9  354.53   12.83
   4   3   9  339.61   12.22
  -4  -3  -7  422.52   15.25
   4   3   7  421.87   15.15
  -4  -3  -5  204.18    8.66
  -4  -3  -3   63.81    2.53
   4   3   3   62.70    3.08
  -4  -3  -1    2.12    0.62
   4   3   1    1.06    0.75
   4   3  -1    2.39    0.77
  -4  -3   3   60.38    3.63
   4   3  -3   64.06    3.06
  -4  -3   5  189.16    7.76
   4   3  -5  199.03    7.81
  -4  -3   7  410.98   14.34
   4   3  -7  414.96   15.71
  -4  -3   9  366.88   13.55
   4   3  -9  343.64   11.78
  -4  -3  11  204.76    9.15
  -4  -3  13  183.02    7.23
   4   3 -13  186.99    6.64
  -4  -3  15    3.16    0.78
   4   3 -15    3.89    0.78
  -4  -3  17    2.27    0.73
   4   3 -17    2.33    0.77
   4   3 -19   26.91    1.67
  -4  -3  21  298.28   11.02
   4   3 -21  280.34   10.70
  -4  -3  23  231.80    8.48
   4   3 -23  246.35   10.03
  -4  -3  25  228.73    6.19
   4   3 -25  228.23    9.10
  -4  -3  27   57.20    2.09
   4   3 -27   62.28    3.56
  -4  -3  29  151.46    4.20
   4   3 -29  157.62    6.33
  -4  -3  31  206.23    5.35
   4   3 -31  193.76    7.00
  -4  -3  33   71.56    2.67
  -4  -3  35   46.14    2.00
  -4  -3  37   88.00    3.21
   4   3 -37   98.05    4.86
  -4  -3  39   21.84    1.90
  -4  -4 -38   90.91    3.95
  -4  -4 -36  197.50    6.78
  -4  -4 -34   48.12    1.84
   4   4  34   49.59    2.97
  -4  -4 -32  563.11   13.56
   4   4  32  553.16   18.05
  -4  -4 -30   25.35    1.97
   4   4  30   28.98    2.24
  -4  -4 -28  521.91   19.05
   4   4  28  499.01   17.83
  -4  -4 -26   59.29    2.00
   4   4  26   56.16    3.22
  -4  -4 -24  502.93   16.99
   4   4  24  427.17   14.44
  -4  -4 -22    5.52    1.08
   4   4  22    6.35    1.07
  -4  -4 -20  180.75    6.55
   4   4  20  202.36    7.71
  -4  -4 -18  132.28    5.05
   4   4  18  131.14    5.52
  -4  -4 -16  303.70   10.04
   4   4  16  291.85   10.08
  -4  -4 -12  609.47   22.43
   4   4  12  513.29   17.98
  -4  -4 -10   94.94    4.08
   4   4  10   93.76    4.04
  -4  -4  -8   17.53    1.37
   4   4   8   16.03    1.30
  -4  -4  -6  196.07    7.32
   4   4   6  198.15    7.55
  -4  -4  -4    6.24    0.86
   4   4   4    5.18    0.89
  -4  -4  -2   96.77    4.33
   4   4   2  100.25    4.62
  -4  -4   0  309.60   11.85
   4   4   0  340.80   13.51
  -4  -4   2   -0.30    0.65
   4   4  -2  102.28    4.39
  -4  -4   4    4.62    1.06
   4   4  -4    6.11    1.19
  -4  -4   6  199.63    7.09
   4   4  -6  206.51    7.31
  -4  -4   8   14.45    1.44
   4   4  -8   17.09    1.40
   4   4 -10  100.21    3.89
  -4  -4  12  467.21   15.69
   4   4 -12  523.38   18.50
  -4  -4  14    0.47    1.00
   4   4 -14    0.99    0.77
  -4  -4  16  298.60   11.05
   4   4 -16  296.38   11.70
  -4  -4  18  122.46    5.23
   4   4 -18  123.23    5.28
  -4  -4  20  211.28    7.76
  -4  -4  22    5.43    1.31
   4   4 -22    6.51    1.41
  -4  -4  24  447.34   14.48
   4   4 -24  411.27   14.90
  -4  -4  26   55.99    3.12
   4   4 -26   62.03    3.12
  -4  -4  28  490.28   17.62
   4   4 -28  540.52   18.92
  -4  -4  30   27.27    2.23
   4   4 -30   23.00    1.98
  -4  -4  32  543.83   19.64
   4   4 -32  554.44   19.71
  -4  -4  34   44.82    1.92
   4   4 -34   43.79    2.93
  -4  -4  36  206.71    5.27
   4   4 -36  209.84    7.30
  -4  -4  38  113.00    5.21
   4   4 -38  121.16    6.41
  -4  -5 -37   15.85    2.78
   4   5  37   14.07    2.62
  -4  -5 -35   57.69    2.83
   4   5  35   52.49    3.48
  -4  -5 -33   98.18    4.42
   4   5  33   96.98    4.97
  -4  -5 -31  139.12    6.31
   4   5  31  150.80    7.34
  -4  -5 -29  193.51    5.36
   4   5  29  182.25    7.69
  -4  -5 -27   13.08    1.37
   4   5  27   12.41    2.04
  -4  -5 -25   31.39    2.18
   4   5  25   31.76    1.87
  -4  -5 -23   23.76    1.82
   4   5  23   19.44    1.87
  -4  -5 -21  236.37    8.76
   4   5  21  230.90    9.22
  -4  -5 -19   25.57    1.77
  -4  -5 -17  174.92    7.12
   4   5  17  159.51    6.08
  -4  -5 -15  335.68   12.60
   4   5  15  336.56   11.59
  -4  -5 -13  435.50   15.31
   4   5  13  450.32   17.40
  -4  -5 -11   39.53    2.15
   4   5  11   42.88    2.51
  -4  -5  -9    6.82    1.09
   4   5   9    5.99    1.24
  -4  -5  -7  112.75    4.62
   4   5   7  153.99    6.96
  -4  -5  -5   46.83    2.34
   4   5   5   49.85    2.74
  -4  -5  -3  635.19   21.21
   4   5   3  689.07   27.44
  -4  -5  -1  100.72    4.71
   4   5   1  107.56    5.83
  -4  -5   3  671.91   24.51
   4   5  -3  642.70   23.72
  -4  -5   5   50.58    2.58
   4   5  -5   46.16    3.01
  -4  -5   7  109.23    4.49
   4   5  -7  117.89    4.82
  -4  -5   9    5.75    1.00
   4   5  -9    6.83    1.09
  -4  -5  11   37.81    2.50
   4   5 -11   35.97    2.42
  -4  -5  13  437.24   15.92
   4   5 -13  433.92   16.72
  -4  -5  15  326.46   11.17
   4   5 -15  342.44   14.12
  -4  -5  17  173.32    6.61
   4   5 -17  173.62    6.34
  -4  -5  19   23.53    1.91
   4   5 -19   21.71    1.87
  -4  -5  21  263.59   10.99
   4   5 -21  236.83    8.37
  -4  -5  23   23.99    1.77
   4   5 -23   21.63    1.57
  -4  -5  25   34.62    2.47
   4   5 -25   31.92    2.71
  -4  -5  27   11.12    1.83
   4   5 -27    8.33    1.45
  -4  -5  29  202.72    7.67
   4   5 -29  187.00    7.56
  -4  -5  31  148.56    6.44
   4   5 -31  149.90    6.05
  -4  -5  33   83.88    3.92
   4   5 -33   86.88    3.54
  -4  -5  35   58.38    2.63
   4   5 -35   61.23    3.30
  -4  -5  37   16.42    3.30
   4   5 -37   22.49    2.51
  -4  -6 -34   14.82    2.01
   4   6  34   15.62    2.82
  -4  -6 -32  191.62    5.26
   4   6  32  175.65    7.60
  -4  -6 -30   29.85    2.53
   4   6  30   33.56    2.79
  -4  -6 -28   98.04    4.58
   4   6  28  108.55    5.39
  -4  -6 -26    4.02    1.83
   4   6  26    4.49    1.77
  -4  -6 -24   65.32    3.43
   4   6  24   63.15    3.51
  -4  -6 -22    2.01    1.38
   4   6  22   -0.46    1.15
  -4  -6 -20  147.05    6.03
   4   6  20  150.11    6.30
  -4  -6 -18   41.90    2.36
   4   6  18   45.62    2.73
  -4  -6 -16  582.44   19.80
   4   6  16  599.42   19.58
  -4  -6 -14   28.83    1.81
   4   6  14   28.63    1.87
  -4  -6 -12  593.48   20.10
   4   6  12  587.47   20.15
  -4  -6 -10   94.53    4.46
   4   6  10   98.10    4.50
  -4  -6  -8   19.42    1.44
   4   6   8   20.32    1.75
  -4  -6  -6   14.51    1.42
   4   6   6   14.58    1.39
  -4  -6  -4  169.09    6.07
   4   6   4  157.30    6.34
  -4  -6  -2  321.69   12.41
   4   6   2  313.00   12.92
  -4  -6   0 2389.73   78.85
   4   6   0 2418.28   75.39
  -4  -6   2  309.67   12.76
   4   6  -2  319.33   11.50
  -4  -6   4  160.06    6.47
   4   6  -4  159.87    6.42
  -4  -6   6   16.23    1.74
   4   6  -6   14.11    1.63
  -4  -6   8   17.09    1.55
   4   6  -8   16.98    1.36
  -4  -6  10   96.98    3.84
   4   6 -10  105.42    4.45
  -4  -6  12  598.57   20.07
   4   6 -12  572.39   21.45
  -4  -6  14   28.64    2.07
   4   6 -14   25.75    2.10
  -4  -6  16  559.99   18.58
   4   6 -16  526.83   18.93
  -4  -6  18   44.02    2.55
   4   6 -18   56.86    3.22
  -4  -6  20  121.88    5.33
   4   6 -20  127.37    5.42
  -4  -6  22    0.70    0.94
   4   6 -22    1.11    1.68
  -4  -6  24   59.91    3.67
   4   6 -24   75.81    4.28
  -4  -6  26    2.96    1.34
   4   6 -26    1.22    1.96
  -4  -6  28  105.99    5.05
   4   6 -28  106.04    4.82
  -4  -6  30   30.57    2.77
   4   6 -30   33.83    3.16
  -4  -6  32  151.75    6.01
   4   6 -32  193.93    6.86
  -4  -6  34   16.93    2.55
   4   6 -34   16.83    3.43
  -4  -6  36   75.20    4.38
   4   6 -36   67.81    5.98
  -4  -7 -33   36.71    2.86
   4   7  33   38.73    4.36
  -4  -7 -31   31.81    2.06
   4   7  31   30.16    3.85
  -4  -7 -29   72.66    3.79
   4   7  29   81.18    3.39
  -4  -7 -27   15.43    1.74
   4   7  27   23.56    2.88
  -4  -7 -25    0.96    1.70
   4   7  25    0.12    2.11
  -4  -7 -23  236.85    8.36
   4   7  23  225.65    8.09
  -4  -7 -21   10.84    1.40
   4   7  21   12.30    1.70
  -4  -7 -19   14.97    1.76
   4   7  19   17.02    1.84
  -4  -7 -17    2.59    0.99
   4   7  17    2.95    1.22
  -4  -7 -15   58.87    2.85
   4   7  15   57.87    2.96
  -4  -7 -13  225.84    8.54
   4   7  13  197.37    7.32
  -4  -7 -11   74.04    3.66
   4   7  11   80.30    4.19
  -4  -7  -9   27.51    1.89
   4   7   9   28.68    2.15
  -4  -7  -7  138.86    5.49
   4   7   7  148.38    5.83
  -4  -7  -5    3.84    0.96
   4   7   5    2.50    1.07
  -4  -7  -3   54.74    2.76
   4   7   3   58.64    3.27
  -4  -7  -1  237.41    8.68
   4   7   1  178.45    7.35
  -4  -7   1  169.72    7.07
   4   7  -1  184.94    6.93
  -4  -7   3    6.65    1.53
   4   7  -3   55.61    2.87
  -4  -7   5    4.64    1.12
   4   7  -5    2.31    1.06
  -4  -7   7  157.19    7.69
   4   7  -7  140.25    6.08
  -4  -7   9   31.01    2.16
   4   7  -9   29.71    2.20
  -4  -7  11   83.62    3.98
   4   7 -11   78.36    3.89
  -4  -7  13  186.62    7.57
   4   7 -13  192.82    6.90
  -4  -7  15   55.84    2.96
   4   7 -15   57.38    3.00
  -4  -7  17    2.68    1.11
   4   7 -17    2.69    1.08
  -4  -7  19   21.05    2.02
   4   7 -19   15.86    1.63
  -4  -7  21    9.58    1.34
   4   7 -21   11.73    1.99
  -4  -7  23  229.43    7.77
   4   7 -23  220.68    8.33
  -4  -7  25    0.68    1.42
   4   7 -25    0.35    1.32
  -4  -7  27   19.12    2.30
   4   7 -27   16.49    1.99
  -4  -7  29   82.24    4.14
   4   7 -29   72.00    3.86
  -4  -7  31   26.91    1.61
   4   7 -31   17.71    3.42
  -4  -7  33   40.69    4.75
   4   7 -33   47.83    2.93
  -4  -7  35   25.70    3.71
   4   7 -35   26.04    2.64
  -4  -8 -30   16.18    3.29
  -4  -8 -28   19.85    2.25
   4   8  28   18.34    3.16
  -4  -8 -26   21.03    2.61
   4   8  26   22.93    2.33
  -4  -8 -24  126.36    4.74
   4   8  24  132.48    6.96
  -4  -8 -22    4.65    1.38
   4   8  22    5.32    1.68
  -4  -8 -20  233.73    8.80
   4   8  20  186.90    6.17
  -4  -8 -18   11.33    1.44
   4   8  18    9.99    2.24
  -4  -8 -16   29.89    2.31
   4   8  16   32.82    2.59
  -4  -8 -14   91.47    4.36
   4   8  14   79.43    4.04
  -4  -8 -12  239.90    8.50
   4   8  12  234.97    8.22
  -4  -8 -10   52.43    2.76
   4   8  10   57.63    2.84
  -4  -8  -8  175.75    6.19
   4   8   8  171.93    7.00
  -4  -8  -6    0.26    1.42
   4   8   6   -1.59    1.49
  -4  -8  -4   11.49    1.66
   4   8   4   12.81    1.46
  -4  -8  -2   24.13    1.75
   4   8   2   21.95    2.22
  -4  -8   0  657.49   24.31
   4   8   0  665.78   21.99
  -4  -8   4   11.91    1.71
   4   8  -4   12.15    1.57
  -4  -8   6    0.97    1.02
   4   8  -6    0.24    1.25
  -4  -8   8  192.25    7.34
   4   8  -8  167.76    6.55
  -4  -8  10   53.57    2.96
   4   8 -10   56.45    2.85
  -4  -8  12  233.84    9.24
   4   8 -12  232.52    7.97
  -4  -8  14   84.91    3.67
   4   8 -14   83.26    3.92
  -4  -8  16   34.83    2.33
   4   8 -16   30.17    2.58
  -4  -8  18   10.18    2.06
   4   8 -18    9.32    2.05
  -4  -8  20  175.28    6.17
   4   8 -20  168.97    6.21
  -4  -8  22    4.14    2.10
   4   8 -22    5.96    1.44
  -4  -8  24  120.11    4.74
   4   8 -24  114.25    5.19
  -4  -8  26   16.23    2.92
   4   8 -26   19.98    2.67
  -4  -8  28   10.27    1.86
   4   8 -28   14.25    2.24
  -4  -8  30   17.19    2.43
  -4  -8  32  100.54    4.87
   4   8 -32   95.55    6.97
  -4  -9 -29    7.64    2.05
  -4  -9 -27   19.89    2.01
   4   9  27   19.51    1.88
  -4  -9 -25   18.36    3.34
   4   9  25   20.13    4.06
   4   9  23   -0.67    1.95
  -4  -9 -21   10.34    1.43
   4   9  21   13.94    2.20
  -4  -9 -19   13.74    2.25
   4   9  19   23.87    2.84
  -4  -9 -17    7.05    1.46
   4   9  17    5.02    1.57
  -4  -9 -15   74.97    2.49
   4   9  15   73.74    3.80
  -4  -9 -13   50.29    2.69
   4   9  13   47.17    3.08
  -4  -9 -11  157.41    6.49
   4   9  11  158.09    6.47
  -4  -9  -9   11.44    1.96
   4   9   9   12.48    2.17
  -4  -9  -7   23.77    1.92
   4   9   7   20.68    2.37
  -4  -9  -5   59.13    3.29
   4   9   5   55.88    2.99
  -4  -9  -3    1.00    1.63
   4   9   3    3.96    1.81
  -4  -9  -1  232.30    8.82
   4   9   1  211.95    8.15
  -4  -9   1  219.96    8.39
   4   9  -1  210.58    7.94
  -4  -9   3    1.30    1.72
   4   9  -3    2.24    1.38
  -4  -9   5   58.14    3.42
   4   9  -5   55.20    3.49
  -4  -9   7   20.49    1.98
   4   9  -7   17.15    2.25
  -4  -9   9   11.14    1.50
   4   9  -9   12.30    1.74
  -4  -9  11  155.48    6.19
   4   9 -11  148.12    5.66
  -4  -9  13   44.43    3.00
   4   9 -13   45.99    2.68
  -4  -9  15   76.88    2.87
   4   9 -15   75.45    3.51
  -4  -9  17    7.33    2.09
   4   9 -17    8.66    2.24
  -4  -9  19   14.54    2.00
   4   9 -19   12.91    2.29
  -4  -9  21    8.86    1.32
   4   9 -21   11.77    1.78
  -4  -9  25   25.40    2.65
   4   9 -25   16.68    1.98
   4   9 -27   20.06    2.38
  -4 -10 -14    0.10    2.13
   4  10  14   -1.30    1.68
  -4 -10 -12  229.73    8.08
   4  10  12  217.03    7.36
  -4 -10 -10   15.10    1.91
   4  10  10   11.78    2.07
  -4 -10  -8   88.42    3.89
   4  10   8   90.51    4.55
  -4 -10  -6    1.82    1.42
   4  10   6    0.96    1.63
  -4 -10  -4  117.76    5.41
   4  10   4   98.34    4.31
  -4 -10  -2    7.39    1.71
   4  10   2    7.60    1.85
  -4 -10   0   86.89    4.06
   4  10   0   76.40    3.56
  -4 -10   2    9.27    1.99
   4  10  -2    7.87    2.48
  -4 -10   4   94.31    5.38
   4  10  -4   84.84    4.37
  -4 -10   6    2.33    1.73
   4  10  -6    0.25    1.68
  -4 -10   8   84.80    3.12
   4  10  -8   76.10    3.56
  -4 -10  10   15.54    2.07
  -5   9 -20   12.64    1.89
   5  -9  20    9.09    1.79
  -5   9 -18   40.81    2.00
   5  -9  18   36.30    2.58
  -5   9 -16   14.17    1.31
   5  -9  16   12.79    2.06
  -5   9 -14  206.11    4.89
   5  -9  14  203.90    7.70
  -5   9 -12   -0.07    1.18
   5  -9  12    0.65    1.51
  -5   9 -10   78.00    2.80
   5  -9  10   70.18    3.48
  -5   9  -8   -0.57    1.04
   5  -9   8    0.82    1.34
  -5   9  -6   76.05    2.72
   5  -9   6   72.84    4.02
  -5   9  -4   -1.17    2.32
   5  -9   4   -0.80    1.41
  -5   9  -2  134.52    3.97
   5  -9   2  131.36    5.03
  -5   9   0   -0.54    1.13
   5  -9   0    0.51    1.25
  -5   9   2  141.07    3.97
   5  -9  -2  140.24    5.45
  -5   9   4    1.59    1.51
   5  -9  -4    0.38    1.20
  -5   9   6   79.45    2.50
   5  -9  -6   80.10    3.50
  -5   9   8   -0.76    1.48
   5  -9  -8   -0.04    1.64
  -5   9  10   82.29    2.71
   5  -9 -10   74.43    3.39
  -5   9  12    0.30    1.11
   5  -9 -12   -1.52    1.34
  -5   9  14  215.30    5.88
   5  -9 -14  217.47    7.51
  -5   9  16   13.10    1.70
   5  -9 -16   15.57    2.25
  -5   9  18   39.26    2.07
   5  -9 -18   36.52    2.51
  -5   9  20    9.38    2.18
  -5   9  22    1.19    1.65
   5  -9 -22    1.61    1.33
  -5   9  24   12.81    2.34
   5  -9 -24   14.04    3.40
  -5   9  26   69.43    7.04
  -5   8 -31   25.55    2.33
   5  -8  31   18.09    3.41
  -5   8 -29   43.57    1.73
   5  -8  29   59.58    6.75
  -5   8 -27   26.29    1.84
   5  -8  27   27.28    3.82
  -5   8 -25   56.73    3.20
   5  -8  25   88.49    4.38
  -5   8 -23    8.66    0.89
   5  -8  23    7.65    1.99
  -5   8 -21    2.77    1.46
   5  -8  21    0.76    2.01
  -5   8 -19  125.35    4.08
   5  -8  19  119.38    4.78
  -5   8 -17  110.06    3.58
   5  -8  17  110.07    4.53
  -5   8 -15   14.76    1.20
   5  -8  15   13.43    1.79
  -5   8 -13   78.94    2.64
   5  -8  13   75.94    3.85
  -5   8 -11   -0.47    0.94
   5  -8  11    1.70    1.78
  -5   8  -9    0.42    0.79
   5  -8   9   -0.26    1.17
  -5   8  -7   63.72    2.31
   5  -8   7   60.46    3.40
  -5   8  -5    6.45    0.95
   5  -8   5    7.90    1.52
  -5   8  -3    7.74    1.03
   5  -8   3    9.19    1.55
  -5   8  -1    0.03    0.90
   5  -8   1    1.72    1.14
  -5   8   1    2.16    1.23
   5  -8  -1    2.97    1.37
  -5   8   3    7.86    1.16
   5  -8  -3    6.90    1.70
  -5   8   5    6.96    1.11
   5  -8  -5    8.88    1.39
  -5   8   7   58.47    2.16
   5  -8  -7   61.48    3.20
  -5   8   9    0.41    1.21
   5  -8  -9    0.35    1.63
  -5   8  11   -0.32    0.85
   5  -8 -11    0.60    1.10
  -5   8  13   80.34    2.87
  -5   8  15   14.56    1.40
   5  -8 -15   14.42    2.04
  -5   8  17  112.32    3.56
   5  -8 -17  110.26    4.46
  -5   8  19  125.30    3.36
   5  -8 -19  131.30    6.34
  -5   8  21    1.15    1.62
   5  -8 -21    1.21    1.84
  -5   8  23   11.07    2.22
   5  -8 -23    8.31    2.40
  -5   8  25   66.29    2.13
  -5   8  27   32.08    2.29
   5  -8 -27   28.31    2.98
  -5   8  29   53.60    2.82
   5  -8 -29   47.12    2.77
  -5   7 -34   33.85    2.24
  -5   7 -32    0.86    1.83
   5  -7  32   -0.05    2.29
  -5   7 -30  238.88    6.83
   5  -7  30  247.88    9.23
  -5   7 -28    0.33    1.26
   5  -7  28    0.12    2.85
  -5   7 -26  393.84    9.27
   5  -7  26  408.10   13.79
  -5   7 -24   -0.81    1.19
   5  -7  24   -2.42    2.36
  -5   7 -22    6.76    1.27
   5  -7  22    5.13    1.41
  -5   7 -20   33.77    1.73
   5  -7  20   28.69    2.70
  -5   7 -18  350.63    9.25
   5  -7  18  361.89   13.71
  -5   7 -16    3.81    0.87
   5  -7  16    5.19    1.27
  -5   7 -14  101.03    2.79
   5  -7  14   99.87    4.12
  -5   7 -12   21.83    1.25
   5  -7  12   21.39    1.71
  -5   7 -10   44.46    1.74
   5  -7  10   47.69    2.66
  -5   7  -8    1.64    0.74
   5  -7   8    1.49    1.07
  -5   7  -6   95.25    2.93
   5  -7   6  101.55    4.17
  -5   7  -4   30.13    1.56
   5  -7   4   34.74    2.24
  -5   7   0    0.47    0.87
   5  -7   0    0.26    1.31
  -5   7   2   35.30    1.60
   5  -7  -2   34.29    2.08
  -5   7   4   35.16    1.51
   5  -7  -4   33.13    2.27
  -5   7   6  100.50    3.30
   5  -7  -6   98.92    4.11
  -5   7   8    1.51    0.93
   5  -7  -8    2.24    1.43
  -5   7  10   44.20    1.65
   5  -7 -10   45.04    2.35
  -5   7  12   22.40    1.41
   5  -7 -12   21.26    1.79
  -5   7  14  101.72    2.92
   5  -7 -14  125.20    5.79
  -5   7  16    4.50    0.94
   5  -7 -16    3.41    1.16
  -5   7  18  370.61    9.52
   5  -7 -18  387.26   14.19
  -5   7  20   30.41    1.78
   5  -7 -20   31.75    2.46
  -5   7  22    7.49    1.35
   5  -7 -22    7.51    1.85
  -5   7  24   -0.18    1.12
   5  -7 -24   -0.44    2.22
  -5   7  26  432.52   10.36
  -5   7  28    0.18    2.07
   5  -7 -28    0.20    0.71
  -5   7  30  207.53    6.99
   5  -7 -32    0.30    1.40
  -5   6 -35    0.30    2.24
   5  -6  35    0.97    2.65
  -5   6 -33    6.02    2.06
   5  -6  33    6.09    2.24
  -5   6 -31  133.32    3.54
   5  -6  31  139.71    5.04
  -5   6 -29   62.69    3.74
   5  -6  29   52.86    3.86
  -5   6 -27  216.83    5.62
   5  -6  27  230.28    7.99
  -5   6 -25   25.93    1.44
   5  -6  25   25.55    2.24
  -5   6 -23   21.79    1.26
   5  -6  23   26.99    2.46
  -5   6 -21   22.88    1.46
   5  -6  21   19.33    2.15
  -5   6 -19   50.39    1.93
   5  -6  19   51.88    3.27
  -5   6 -17   20.48    1.23
   5  -6  17   22.28    1.71
  -5   6 -15  222.40    6.88
  -5   6 -13   25.26    1.35
   5  -6  13   25.41    1.75
  -5   6 -11  348.06    9.28
   5  -6  11  351.70   15.46
  -5   6  -9    0.55    0.79
   5  -6   9    1.54    0.98
  -5   6  -7   36.60    1.50
   5  -6   7   36.88    2.00
   5  -6   5  147.35    7.16
  -5   6  -3   87.98    2.66
   5  -6   3   -0.17    1.27
   5  -6   1   34.51    2.29
  -5   6   1   31.60    1.59
   5  -6  -1   34.18    2.22
  -5   6   3   98.42    3.42
   5  -6  -3   90.53    4.18
  -5   6   5  164.79    5.04
   5  -6  -5  187.13    7.50
  -5   6   7   36.55    1.88
   5  -6  -7   37.13    2.55
  -5   6   9    0.21    0.68
   5  -6  -9   -0.03    0.90
  -5   6  11  373.00    8.69
   5  -6 -11  380.06   13.85
  -5   6  13   27.02    1.43
   5  -6 -13   27.84    2.06
  -5   6  15  233.73    6.67
   5  -6 -15  226.72    8.32
  -5   6  17   18.73    1.46
   5  -6 -17   23.84    1.98
  -5   6  19   52.58    2.01
   5  -6 -19   55.42    3.31
  -5   6  21   23.05    1.51
   5  -6 -21   21.61    2.09
  -5   6  23   22.02    1.38
   5  -6 -23   18.12    1.76
  -5   6  25   26.17    1.84
   5  -6 -25   21.51    2.13
  -5   6  27  229.79    6.65
   5  -6 -27  214.74    8.57
  -5   6  29   54.32    2.01
   5  -6 -29   53.39    3.30
  -5   6  31  135.85    4.80
   5  -6 -31  147.40    4.91
  -5   6  33    1.01    3.60
  -5   5 -36   18.69    2.20
  -5   5 -34   52.67    2.64
   5  -5  34   45.22    3.48
  -5   5 -32    5.05    1.56
   5  -5  32    1.99    2.27
  -5   5 -30  192.44    5.04
   5  -5  30  187.90    7.00
  -5   5 -28    1.05    1.02
   5  -5  28    0.98    2.06
  -5   5 -26  178.07    5.14
   5  -5  26  159.05    6.41
  -5   5 -24  280.25    7.38
   5  -5  24  297.90   11.06
  -5   5 -22   24.41    1.32
   5  -5  22   27.96    1.94
  -5   5 -20  134.98    3.64
   5  -5  20  129.81    6.11
  -5   5 -18  556.56   13.32
   5  -5  18  533.31   18.19
  -5   5 -16  128.98    3.52
  -5   5 -14  432.32   10.65
   5  -5  14  421.03   14.32
  -5   5 -12   56.33    2.01
   5  -5  12   46.13    2.59
  -5   5 -10   99.76    2.75
   5  -5  10   95.73    4.64
  -5   5  -8    0.45    0.59
   5  -5   8    1.69    0.94
  -5   5  -6  260.76    7.05
   5  -5   6  264.31   10.42
  -5   5  -4    0.89    0.77
   5  -5   4    1.09    1.12
  -5   5  -2  657.34   17.21
   5  -5   2  573.62   20.84
  -5   5   0    0.39    0.73
   5  -5   0    0.72    1.04
  -5   5   2  600.75   14.66
   5  -5  -2  598.35   19.92
  -5   5   4    1.22    0.88
   5  -5  -4    1.43    1.18
  -5   5   6  276.21    7.26
   5  -5  -6  284.44   10.05
  -5   5   8    0.38    0.68
   5  -5  -8    0.77    0.85
  -5   5  10  101.11    3.18
   5  -5 -10  100.72    4.86
  -5   5  12   51.26    2.09
   5  -5 -12   51.53    2.95
  -5   5  14  427.22   10.61
   5  -5 -14  408.38   14.22
  -5   5  16  127.86    3.56
   5  -5 -16  166.76    6.59
  -5   5  18  555.50   13.79
   5  -5 -18  559.43   18.68
  -5   5  20  130.23    5.12
   5  -5 -20  129.69    4.84
  -5   5  22   24.74    1.36
   5  -5 -22   22.20    1.64
  -5   5  24  296.08    7.41
   5  -5 -24  289.95   10.03
  -5   5  26  163.74    4.53
   5  -5 -26  152.30    5.56
  -5   5  28    1.42    1.30
   5  -5 -28    2.57    1.92
  -5   5  30  201.97    5.65
  -5   5  32    3.94    1.61
   5  -5 -32    5.13    1.89
  -5   5  34   43.50    2.58
  -5   4 -37   20.38    2.37
  -5   4 -35   52.68    2.98
   5  -4  35   63.24    4.10
  -5   4 -33   84.44    3.06
   5  -4  33   85.93    5.10
  -5   4 -31  137.89    3.83
  -5   4 -29  177.22    4.63
  -5   4 -27   10.94    1.11
   5  -4  27   10.73    1.65
  -5   4 -25   33.10    1.55
   5  -4  25   26.15    2.12
  -5   4 -23   21.25    1.39
   5  -4  23   27.48    2.25
  -5   4 -21  247.95    6.25
   5  -4  21  290.55   12.58
  -5   4 -19   22.33    1.24
  -5   4 -17  175.77    5.13
   5  -4  17  179.54    7.45
  -5   4 -15  371.72    9.58
   5  -4  15  340.33   11.45
  -5   4 -13  439.62   10.68
   5  -4  13  428.40   10.80
  -5   4 -11   36.43    1.47
   5  -4  11   35.53    2.31
  -5   4  -9    7.13    0.83
   5  -4   9    7.19    1.08
  -5   4  -7  124.40    3.85
   5  -4   7  105.64    5.07
  -5   4  -5   48.51    1.98
   5  -4   5   44.92    1.67
  -5   4  -3  635.88   16.17
   5  -4   3  631.59   17.18
   5  -4   1  106.00    5.15
  -5   4   1   99.92    3.14
   5  -4  -1   97.93    2.92
  -5   4   3  634.73   16.19
   5  -4  -3  636.88   15.83
  -5   4   5   60.66    2.24
   5  -4  -5   49.75    1.96
  -5   4   7  108.34    3.46
   5  -4  -7  111.58    3.62
  -5   4   9    6.02    0.89
   5  -4  -9    6.35    0.88
  -5   4  11   39.41    1.70
   5  -4 -11   43.97    1.95
  -5   4  13  439.06   10.66
   5  -4 -13  444.46   11.03
  -5   4  15  341.75    8.85
   5  -4 -15  343.82    8.77
  -5   4  17  171.27    4.84
   5  -4 -17  176.85    6.61
  -5   4  19   24.36    1.37
   5  -4 -19   24.57    1.59
  -5   4  21  244.43    6.19
   5  -4 -21  240.35    9.75
  -5   4  23   21.72    1.41
   5  -4 -23   25.19    1.91
  -5   4  25   32.10    1.63
   5  -4 -25   33.01    2.20
  -5   4  27   11.75    1.12
   5  -4 -27   11.38    1.67
  -5   4  29  185.03    5.92
   5  -4 -29  187.01    7.15
  -5   4  31  151.74    4.82
  -5   4  33   91.38    3.10
  -5   4  35   57.70    2.01
  -5   4  37   15.14    2.84
  -5   3 -38  176.51    5.43
  -5   3 -36    2.15    2.13
  -5   3 -34   42.26    1.85
  -5   3 -32    3.76    1.32
  -5   3 -30  217.48    5.37
   5  -3  30  207.08    7.25
  -5   3 -28   29.01    1.35
  -5   3 -26  307.09    7.99
   5  -3  26  298.14   10.65
  -5   3 -24    7.75    1.02
   5  -3  24    8.85    1.59
  -5   3 -22  117.82    3.71
   5  -3  22  117.63    6.91
  -5   3 -20  563.89   19.53
   5  -3  20  576.62   14.13
  -5   3 -18  792.35   18.49
   5  -3  18  867.09   21.38
  -5   3 -16   13.55    0.87
   5  -3  16   14.51    0.93
  -5   3 -14  248.27    6.53
   5  -3  14  220.64    5.77
  -5   3 -12    1.24    0.61
   5  -3  12    1.15    0.59
  -5   3 -10  425.95   11.60
   5  -3  10  414.51   10.38
  -5   3  -8  198.21    5.08
   5  -3   8  192.75    5.45
  -5   3  -6 1540.58   36.06
   5  -3   6 1915.14   45.65
  -5   3  -4  146.27    3.96
   5  -3   4  151.80    5.95
  -5   3  -2  293.65    7.26
   5  -3   2   -0.17    0.71
  -5   3   0   -0.18    0.53
   5  -3   0    0.43    0.95
  -5   3   2  315.21    8.86
   5  -3  -2  303.63   11.97
  -5   3   4  142.44    4.05
   5  -3  -4  143.76    5.68
  -5   3   6 1570.89   36.72
   5  -3  -6 1561.55   51.35
  -5   3   8  193.59    5.60
   5  -3  -8  195.17    7.11
  -5   3  10  412.46   10.38
   5  -3 -10  433.51   14.62
  -5   3  12    1.25    0.55
   5  -3 -12    1.22    0.70
  -5   3  14  220.90    7.37
   5  -3 -14  228.25    8.42
  -5   3  16   14.76    0.89
   5  -3 -16   13.71    0.90
  -5   3  18  825.70   19.58
   5  -3 -18  788.10   26.26
  -5   3  20  577.45   13.81
   5  -3 -20  577.58   14.65
  -5   3  22  115.19    3.42
   5  -3 -22  114.81    5.03
  -5   3  24    9.13    0.87
  -5   3  26  308.34    7.93
   5  -3 -26  297.82    9.87
  -5   3  28   33.46    1.74
  -5   3  30  217.35    5.66
  -5   3  32    4.70    1.13
  -5   3  34   41.19    1.96
  -5   3  36    3.13    1.36
  -5   3  38  146.12    5.97
  -5   2 -37    1.52    1.45
  -5   2 -35   31.08    1.73
  -5   2 -33    4.19    0.99
  -5   2 -31  156.11    4.60
  -5   2 -29   71.04    2.43
  -5   2 -27  102.57    2.82
  -5   2 -25  225.85    6.19
   5  -2  25  196.57    8.22
  -5   2 -23   92.39    3.16
   5  -2  23   97.29    4.66
  -5   2 -21   75.47    2.39
  -5   2 -19  283.59    7.35
   5  -2  19  269.99   10.93
  -5   2 -17  499.73   13.20
   5  -2  17  498.59   16.66
  -5   2 -15  582.95   14.96
   5  -2  15  584.57   14.53
  -5   2 -13  680.06   16.51
   5  -2  13  677.63   17.27
  -5   2 -11  231.70    6.18
   5  -2  11  231.30    6.87
  -5   2  -9   68.46    2.22
   5  -2   9   67.34    2.25
  -5   2  -7  134.75    5.62
   5  -2   7  131.87    3.85
  -5   2  -5  562.92   18.85
   5  -2   5  583.82   15.15
  -5   2  -3  990.09   31.99
   5  -2   3 1025.21   24.37
  -5   2  -1 1060.39   35.65
  -5   2   1 1490.63   48.96
   5  -2  -3 1123.80   27.22
  -5   2   5  594.39   14.26
   5  -2  -5  592.15   13.58
  -5   2   7  135.17    3.66
   5  -2  -7  131.69    3.64
  -5   2   9   66.51    2.05
   5  -2  -9   73.15    3.82
  -5   2  11  238.06    6.29
   5  -2 -11  227.15    5.78
  -5   2  13  681.90   16.58
   5  -2 -13  700.04   16.76
  -5   2  15  596.26   14.61
   5  -2 -15  585.31   14.01
  -5   2  17  485.53   11.98
   5  -2 -17  493.08   18.57
  -5   2  19  278.48    7.08
   5  -2 -19  269.18    7.01
  -5   2  21   75.16    2.29
  -5   2  23  101.68    3.16
   5  -2 -23   95.61    4.65
  -5   2  25  202.15    5.76
   5  -2 -25  200.72    7.88
  -5   2  27  102.66    3.18
  -5   2  29   75.56    2.90
  -5   2  31  159.40    4.44
  -5   2  33    3.18    1.01
  -5   2  35   32.43    1.79
  -5   1 -38  126.52    5.02
  -5   1 -36    5.49    1.24
  -5   1 -34    2.66    1.00
  -5   1 -32  151.23    4.32
  -5   1 -30  280.65    6.95
  -5   1 -28   11.00    1.44
   5  -1  28    7.86    1.32
  -5   1 -26  492.40   12.06
   5  -1  26  499.50   17.51
  -5   1 -24   36.25    1.58
  -5   1 -22   23.44    1.26
   5  -1  22   23.09    1.89
  -5   1 -20   30.23    1.39
   5  -1  20   30.94    1.70
  -5   1 -18 1656.60   36.98
   5  -1  18 1701.25   52.78
  -5   1 -16  547.99   13.34
   5  -1  16  542.55   13.11
  -5   1 -14  848.48   19.82
   5  -1  14  901.54   21.87
  -5   1 -12   31.99    1.28
   5  -1  12   30.33    1.41
  -5   1 -10  416.50   10.40
   5  -1  10  422.44   10.44
   5  -1   8  122.94    3.68
  -5   1  -6 1607.54   50.96
   5  -1   6 1626.81   37.15
  -5   1  -4  150.20    4.02
   5  -1   4  161.55    4.53
  -5   1  -2 1716.53   39.19
   5  -1   2 1736.39   40.79
  -5   1   0   -0.23    0.64
   5  -1   0    0.39    0.52
  -5   1   2 1794.20   40.64
   5  -1  -2 1746.16   41.03
  -5   1   4  144.46    4.16
   5  -1  -4  142.96    5.81
  -5   1   6 1622.36   37.10
   5  -1  -6 1631.64   53.26
  -5   1   8  129.68    3.94
   5  -1  -8  129.91    3.90
  -5   1  10  408.21   10.21
   5  -1 -10  430.74   10.67
  -5   1  12   30.23    1.18
   5  -1 -12   31.30    1.37
  -5   1  14  862.51   19.44
  -5   1  16  554.51   13.52
   5  -1 -16  535.46   17.82
  -5   1  18 1637.79   36.69
   5  -1 -18 1618.74   53.42
  -5   1  20   25.85    1.19
   5  -1 -20   26.81    1.57
  -5   1  22   24.76    1.66
   5  -1 -22   22.30    1.60
  -5   1  24   33.98    2.27
   5  -1 -24   37.28    2.54
  -5   1  26  475.35   11.42
  -5   1  28   10.43    0.89
  -5   1  30  278.28    7.20
   5  -1 -30  290.02   11.22
  -5   1  32  151.37    4.03
  -5   1  34    1.84    0.92
  -5   1  36    2.76    1.27
  -5   0 -39   14.82    0.78
  -5   0 -37   50.39    2.16
  -5   0 -35    1.92    1.11
  -5   0 -33   37.13    1.80
  -5   0 -31  214.48    5.53
  -5   0 -29  413.62   10.11
  -5   0 -27  215.80    5.37
   5   0  27  243.60    9.86
  -5   0 -25  567.44   13.44
   5   0  25  572.78   19.79
  -5   0 -23    2.62    0.74
   5   0  23    0.86    1.09
  -5   0 -21   49.99    2.99
   5   0  21   56.49    3.16
  -5   0 -19  108.14    2.94
   5   0  19  133.44    5.82
  -5   0 -17  294.61    8.00
   5   0  17  291.15   10.22
  -5   0 -15   40.26    1.51
   5   0  15   41.26    2.50
  -5   0 -13  832.90   19.44
   5   0  13  825.50   27.40
  -5   0 -11   34.65    1.34
   5   0  11   42.14    2.31
  -5   0  -9   59.12    1.98
   5   0   9   62.07    3.23
  -5   0  -7   37.15    1.59
   5   0   7   32.84    1.78
  -5   0  -5   11.69    0.75
   5   0   5   13.07    1.28
  -5   0  -3   23.53    1.06
   5   0   3   21.66    1.76
  -5   0  -1  206.01    5.52
   5   0   1  217.82    9.43
   5   0  -1  208.34    8.69
  -5   0   3   24.60    1.13
   5   0  -3   21.95    1.74
  -5   0   5   11.35    0.74
   5   0  -5    9.74    0.92
  -5   0   7   33.04    1.38
   5   0  -7   33.44    2.07
  -5   0   9   61.83    2.12
   5   0  -9   63.43    2.71
  -5   0  11   34.25    2.13
   5   0 -11   33.53    1.95
  -5   0  13  858.40   19.22
   5   0 -13  854.88   27.15
  -5   0  15   42.77    1.70
  -5   0  17  291.31    7.70
   5   0 -17  292.28   11.56
  -5   0  19  108.32    3.23
   5   0 -19  110.80    4.69
  -5   0  21   52.10    1.92
   5   0 -21   49.61    2.96
  -5   0  23    1.78    0.60
   5   0 -23    2.02    0.83
  -5   0  25  557.54   14.00
  -5   0  27  222.11    6.06
   5   0 -27  217.19    8.72
  -5   0  29  435.72   10.71
   5   0 -29  439.38   15.74
  -5   0  31  224.81    6.11
  -5   0  33   36.25    1.50
  -5   0  35    0.51    0.80
  -5   0  37   48.18    1.59
  -5  -1 -38  140.79    3.57
  -5  -1 -36    0.40    1.06
  -5  -1 -34  166.50    4.75
  -5  -1 -32    3.76    1.05
   5   1  32    3.75    1.70
  -5  -1 -30  599.26   13.57
  -5  -1 -28    3.30    0.88
  -5  -1 -26  383.47    9.56
   5   1  26  373.41   12.90
  -5  -1 -24    2.74    0.72
   5   1  24    3.01    1.02
  -5  -1 -22  820.11   18.95
   5   1  22  794.55   26.40
  -5  -1 -20   14.81    0.90
   5   1  20   12.66    1.19
  -5  -1 -18   59.57    1.94
   5   1  18   59.72    3.18
  -5  -1 -16   17.93    1.01
   5   1  16   17.83    1.41
  -5  -1 -14  319.49   10.78
   5   1  14  320.35   12.85
  -5  -1 -12    0.47    0.58
  -5  -1 -10  697.14   16.38
   5   1  10  678.94   24.89
  -5  -1  -8    0.23    0.43
   5   1   8    0.25    0.69
  -5  -1  -6  890.60   21.50
   5   1   6  879.25   30.92
  -5  -1  -4    9.57    0.68
   5   1   4   11.56    1.02
  -5  -1  -2    1.65    0.81
   5   1   2    1.77    0.66
  -5  -1   2    0.99    0.52
   5   1  -2    0.80    0.93
  -5  -1   4   10.66    0.75
   5   1  -4   10.62    1.18
  -5  -1   6  879.71   21.42
   5   1  -6  887.17   27.67
  -5  -1   8    1.37    0.72
   5   1  -8    0.47    0.68
  -5  -1  10  723.47   17.34
   5   1 -10  652.00   21.33
  -5  -1  12    1.12    0.49
   5   1 -12    1.11    0.76
  -5  -1  14  319.85    8.61
   5   1 -14  318.91   11.12
  -5  -1  16   16.26    1.00
   5   1 -16   16.88    1.54
  -5  -1  18   57.20    1.79
  -5  -1  20   11.47    1.13
   5   1 -20   12.86    1.35
  -5  -1  22  796.38   18.48
   5   1 -22  818.60   28.55
  -5  -1  24    3.46    0.72
   5   1 -24    3.32    0.94
  -5  -1  26  405.07   10.46
   5   1 -26  391.30   15.22
  -5  -1  28    4.55    0.92
   5   1 -28    5.19    1.34
  -5  -1  30  707.09   24.00
   5   1 -30  637.76   21.83
  -5  -1  32    2.72    0.80
   5   1 -32    5.27    1.53
  -5  -1  34  155.02    4.80
   5   1 -34  150.40    6.62
  -5  -1  36    0.34    0.92
  -5  -1  38  147.62    4.86
  -5  -2 -37   96.09    2.87
  -5  -2 -35  198.20    5.26
  -5  -2 -33   34.70    1.55
   5   2  33   39.42    2.97
  -5  -2 -31  278.69    6.78
   5   2  31  263.36    9.81
  -5  -2 -29   32.91    1.56
   5   2  29   33.39    2.27
  -5  -2 -27    9.46    1.00
   5   2  27    8.47    1.09
  -5  -2 -25    3.70    0.74
   5   2  25    3.92    0.89
  -5  -2 -23  505.59   12.01
   5   2  23  557.28   20.17
  -5  -2 -21   34.66    1.51
   5   2  21   32.03    2.11
  -5  -2 -19  452.99   15.56
   5   2  19  459.49   17.46
  -5  -2 -17   38.50    1.63
   5   2  17   39.69    2.13
  -5  -2 -15  753.91   25.00
   5   2  15  744.77   25.81
  -5  -2 -13  276.03   10.26
   5   2  13  260.66    9.09
  -5  -2 -11   80.06    2.70
   5   2  11   71.94    3.03
  -5  -2  -9    2.94    0.50
   5   2   9    3.14    0.75
  -5  -2  -7  346.23   12.26
   5   2   7  341.19   13.02
  -5  -2  -5  193.35    5.55
   5   2   5  190.69    7.32
  -5  -2  -3  284.41    8.16
   5   2   3  288.86   10.82
  -5  -2  -1  791.70   27.84
   5   2   1  775.67   27.43
   5   2  -1  817.89   26.77
  -5  -2   3  285.99    7.52
   5   2  -3  287.98   10.35
  -5  -2   5  194.05    5.57
   5   2  -5  198.03    7.51
  -5  -2   7  338.08   13.58
   5   2  -7  320.81   11.44
  -5  -2   9    3.15    0.56
   5   2  -9    3.08    0.82
  -5  -2  11   71.17    3.66
   5   2 -11   74.49    3.78
  -5  -2  13  284.74   10.17
   5   2 -13  262.17   10.11
  -5  -2  15  711.62   17.12
   5   2 -15  694.27   24.34
  -5  -2  17   34.79    1.57
   5   2 -17   46.09    3.08
  -5  -2  19  470.55   12.18
   5   2 -19  438.89   16.20
  -5  -2  21   36.85    1.59
   5   2 -21   32.44    2.12
  -5  -2  23  497.10   18.61
   5   2 -23  503.84   19.54
  -5  -2  25    4.73    0.93
   5   2 -25    3.54    1.36
  -5  -2  27    7.83    1.09
   5   2 -27    9.91    1.60
  -5  -2  29   34.56    1.67
   5   2 -29   35.49    2.11
  -5  -2  31  269.26    6.83
   5   2 -31  279.85    9.96
  -5  -2  33   33.27    2.71
   5   2 -33   38.63    2.80
  -5  -2  35  168.07    5.45
   5   2 -35  170.33    7.99
  -5  -2  37   95.21    2.96
   5   2 -37   89.52    4.44
  -5  -3 -38   63.98    3.28
  -5  -3 -36    0.13    0.79
   5   3  36   -2.28    2.03
  -5  -3 -34  193.10    5.17
  -5  -3 -32    5.51    1.26
   5   3  32    5.67    1.71
  -5  -3 -30  562.71   13.13
   5   3  30  570.49   19.13
  -5  -3 -28   60.23    2.73
   5   3  28   72.08    3.92
  -5  -3 -26   45.27    2.74
  -5  -3 -24    6.35    0.88
   5   3  24    7.09    1.19
  -5  -3 -22  390.94    9.69
   5   3  22  380.31   13.54
  -5  -3 -20   26.35    1.38
   5   3  20   26.90    1.85
  -5  -3 -18  239.23    8.25
   5   3  18  232.10    9.05
  -5  -3 -16   32.58    1.45
   5   3  16   30.28    1.69
  -5  -3 -14 1422.92   32.42
   5   3  14 1436.38   45.67
  -5  -3 -12  278.73   10.47
   5   3  12  232.62    8.98
  -5  -3 -10   49.95    2.95
   5   3  10   61.12    3.20
  -5  -3  -8   61.51    2.79
   5   3   8   58.34    2.96
  -5  -3  -6   16.85    1.51
   5   3   6   18.08    1.27
  -5  -3  -4   78.91    3.42
   5   3   4   77.45    3.46
  -5  -3  -2 1246.09   41.95
   5   3   2 1216.19   38.19
  -5  -3   0   -0.02    0.60
   5   3   0    0.00    0.77
  -5  -3   2 1046.19   36.56
   5   3  -2 1207.47   37.40
  -5  -3   4   78.33    4.21
   5   3  -4   79.45    3.75
  -5  -3   6   16.63    1.37
   5   3  -6   15.32    1.38
  -5  -3   8   62.88    2.70
   5   3  -8   57.39    3.20
  -5  -3  10   45.27    2.60
   5   3 -10   48.06    2.86
  -5  -3  12  238.75    9.07
   5   3 -12  225.72    9.04
  -5  -3  14 1459.51   48.21
   5   3 -14 1405.66   49.10
  -5  -3  16   28.71    1.73
   5   3 -16   29.82    2.09
  -5  -3  18  249.09    9.27
   5   3 -18  230.36    8.16
  -5  -3  20   25.06    1.96
   5   3 -20   25.76    1.69
  -5  -3  22  367.55   12.87
   5   3 -22  358.99   12.65
  -5  -3  24    6.95    0.82
   5   3 -24    6.36    1.10
  -5  -3  26   38.19    2.58
   5   3 -26   32.01    2.31
  -5  -3  28   65.81    3.80
   5   3 -28   62.33    3.65
  -5  -3  30  560.31   12.94
   5   3 -30  564.20   18.80
  -5  -3  32    6.46    1.32
   5   3 -32    2.13    0.98
  -5  -3  34  193.77    5.70
  -5  -3  36    1.14    2.32
   5   3 -36    1.40    2.24
  -5  -3  38   49.30    3.51
   5   3 -38   59.89    4.73
  -5  -4 -37  109.33    3.91
   5   4  37  106.47    3.82
  -5  -4 -35   34.72    3.48
   5   4  35   41.06    3.15
  -5  -4 -33   32.87    2.50
   5   4  33   43.60    3.72
  -5  -4 -31  245.31    9.37
   5   4  31  281.52   11.68
  -5  -4 -29   69.07    2.40
   5   4  29   70.44    2.83
  -5  -4 -27  106.98    3.02
   5   4  27  115.49    5.01
  -5  -4 -25  263.47    7.09
   5   4  25  232.24    9.55
  -5  -4 -23   14.93    1.05
   5   4  23   18.73    1.74
  -5  -4 -21   55.65    2.13
   5   4  21   56.59    2.91
  -5  -4 -19   37.31    2.42
   5   4  19   34.89    2.10
  -5  -4 -17  225.16    8.86
   5   4  17  226.75   10.19
  -5  -4 -15   86.86    4.41
   5   4  15   63.14    2.70
  -5  -4 -13   87.74    4.32
   5   4  13   87.21    3.57
  -5  -4 -11  289.69   10.97
   5   4  11  281.93   10.65
  -5  -4  -9    4.47    1.10
   5   4   9    6.26    1.25
  -5  -4  -7    2.01    0.83
   5   4   7    1.82    0.85
  -5  -4  -5  147.96    5.94
   5   4   5  129.77    5.50
  -5  -4  -3  345.91   12.79
   5   4   3  354.00   12.53
  -5  -4  -1  953.67   32.03
  -5  -4   3  357.48   13.50
  -5  -4   5  133.65    5.97
  -5  -4   7    2.10    0.85
  -5  -4   9    6.78    1.01
   5   4  -9    6.30    1.05
  -5  -4  11  349.76   14.43
   5   4 -11  279.10   10.80
  -5  -4  13   86.86    4.06
   5   4 -13   83.31    3.75
  -5  -4  15   84.13    4.09
   5   4 -15   64.90    3.33
   5   4 -17  224.81    8.28
  -5  -4  19   36.89    2.23
   5   4 -19   38.99    2.37
  -5  -4  21   69.57    3.91
   5   4 -21   55.73    2.98
  -5  -4  23   11.80    1.37
   5   4 -23   14.53    1.48
  -5  -4  25  218.97    8.34
   5   4 -25  229.00    8.65
  -5  -4  27  104.82    3.20
   5   4 -27  120.33    5.36
  -5  -4  29   74.04    2.80
   5   4 -29   68.86    4.19
  -5  -4  31  247.00    6.75
   5   4 -31  277.32   11.06
  -5  -4  33   32.90    1.93
   5   4 -33   33.34    2.71
  -5  -4  35   37.70    2.40
   5   4 -35   45.00    3.19
  -5  -4  37  117.45    4.00
   5   4 -37  116.59    4.93
  -5  -5 -36   29.01    2.46
  -5  -5 -34   54.12    2.39
   5   5  34   40.00    3.57
  -5  -5 -32    3.88    1.77
   5   5  32    4.08    2.22
  -5  -5 -30  208.46    5.36
   5   5  30  205.31    8.45
  -5  -5 -28   -0.16    1.28
   5   5  28   -0.14    1.94
  -5  -5 -26  164.58    4.89
   5   5  26  164.04    6.89
  -5  -5 -24  283.67    9.76
   5   5  24  290.45   11.22
  -5  -5 -22   22.54    1.89
   5   5  22   26.04    1.88
  -5  -5 -20  135.26    5.35
   5   5  20  125.25    5.10
  -5  -5 -18  540.84   18.56
   5   5  18  517.34   17.21
  -5  -5 -16  147.27    6.10
   5   5  16  130.95    5.71
  -5  -5 -14  420.42   14.32
   5   5  14  423.53   16.55
  -5  -5 -12   47.77    2.33
   5   5  12   50.91    2.71
  -5  -5 -10  105.99    4.57
   5   5  10   96.57    5.20
   5   5   8    0.92    0.83
   5   5   6  274.62   12.13
   5   5   4    0.24    1.34
   5   5   2  646.87   22.59
   5   5   0    1.62    1.29
   5   5  -2  588.99   19.77
   5   5  -4    1.03    0.95
  -5  -5   6  263.03   11.14
   5   5  -6  280.88   10.68
  -5  -5   8    0.32    0.87
   5   5  -8    1.56    1.00
  -5  -5  10   96.67    4.44
   5   5 -10  106.18    5.03
  -5  -5  12   48.58    2.44
   5   5 -12   53.99    2.84
  -5  -5  14  431.59   14.97
   5   5 -14  453.12   15.61
  -5  -5  16  120.07    5.46
   5   5 -16  126.26    5.82
  -5  -5  18  537.17   17.91
   5   5 -18  531.65   17.56
  -5  -5  20  129.80    5.24
   5   5 -20  126.00    5.32
  -5  -5  22   24.03    1.91
   5   5 -22   25.01    2.22
  -5  -5  24  285.03   10.78
   5   5 -24  295.20   10.98
  -5  -5  26  155.03    6.39
   5   5 -26  159.41    5.86
  -5  -5  28    1.69    1.38
   5   5 -28    0.41    1.30
  -5  -5  30  208.43    8.69
   5   5 -30  206.30    7.57
  -5  -5  32    1.86    1.77
   5   5 -32    3.74    2.59
  -5  -5  34   45.94    2.58
   5   5 -34   45.31    3.56
  -5  -5  36   23.21    2.13
   5   5 -36   26.17    1.61
  -5  -6 -33    5.85    1.33
   5   6  33    4.91    3.00
  -5  -6 -31   11.93    1.86
   5   6  31   13.53    3.04
  -5  -6 -29    2.48    1.47
   5   6  29    5.07    2.47
  -5  -6 -27    1.79    1.31
   5   6  27    4.07    2.21
  -5  -6 -25   82.13    3.72
   5   6  25   88.97    4.14
  -5  -6 -23    5.54    1.30
   5   6  23    4.07    1.52
  -5  -6 -21    0.67    1.06
   5   6  21    0.36    1.79
  -5  -6 -19  329.66   11.30
   5   6  19  427.04   16.01
  -5  -6 -17  118.62    5.08
   5   6  17  122.41    5.27
  -5  -6 -15    5.80    1.33
   5   6  15    4.35    1.16
  -5  -6 -13  304.01   11.20
   5   6  13  258.97   10.93
  -5  -6 -11   49.69    3.05
   5   6  11   48.99    2.67
  -5  -6  -9  121.49    5.80
   5   6   9  124.79    5.32
  -5  -6  -7  502.44   17.62
   5   6   7  505.27   17.38
  -5  -6  -5  130.94    4.96
   5   6   5  136.61    6.42
  -5  -6  -3  135.89    5.62
   5   6   3  147.07    6.92
  -5  -6  -1  239.51    8.70
   5   6   1  265.07    9.53
  -5  -6   1  237.32    8.82
  -5  -6   3  145.34    5.83
   5   6  -3  131.81    5.30
  -5  -6   5  131.66    5.79
   5   6  -5  138.89    5.49
  -5  -6   7  521.62   16.56
   5   6  -7  500.89   17.46
  -5  -6   9  124.73    6.11
   5   6  -9  130.23    5.18
  -5  -6  11   49.70    2.71
   5   6 -11   50.67    2.85
  -5  -6  13  250.73    8.61
   5   6 -13  255.42    9.68
  -5  -6  15    3.30    1.10
   5   6 -15    3.89    1.32
  -5  -6  17  115.12    4.60
   5   6 -17  113.84    4.93
  -5  -6  19  321.52   10.99
   5   6 -19  346.67   13.83
  -5  -6  21   -0.44    1.20
   5   6 -21    1.42    1.27
  -5  -6  23    3.32    1.19
   5   6 -23    5.67    1.94
  -5  -6  25   81.19    3.86
   5   6 -25   83.13    4.26
  -5  -6  27    1.60    1.39
   5   6 -27    2.43    2.14
  -5  -6  29    2.11    2.48
   5   6 -29    3.47    1.71
  -5  -6  31   13.43    2.67
   5   6 -31   16.25    2.65
  -5  -6  33    8.05    3.30
   5   6 -33    4.23    3.22
   5   6 -35   -1.32    2.51
  -5  -7 -32    0.47    3.47
   5   7  32    2.95    2.78
  -5  -7 -30  224.96    7.32
   5   7  30  219.55    8.38
  -5  -7 -28    4.43    2.16
   5   7  28    6.86    3.15
  -5  -7 -26  179.23    6.35
   5   7  26  188.38    8.02
  -5  -7 -24    4.10    1.46
   5   7  24    5.44    1.98
  -5  -7 -22    6.33    1.22
   5   7  22    7.36    2.13
  -5  -7 -20    0.91    1.36
   5   7  20    1.06    2.00
  -5  -7 -18   61.71    3.36
   5   7  18   68.20    3.03
  -5  -7 -16   -0.90    1.49
   5   7  16    0.16    1.26
  -5  -7 -14  358.83   13.74
   5   7  14  393.73   13.80
  -5  -7 -12   31.70    2.20
   5   7  12   32.14    2.47
  -5  -7 -10  303.97   10.51
   5   7  10  321.87   11.99
  -5  -7  -8    2.44    1.02
   5   7   8    2.26    1.17
  -5  -7  -6  302.90   11.86
   5   7   6  310.66   10.84
  -5  -7  -4    2.50    0.92
   5   7   4    3.47    1.22
  -5  -7  -2  276.77   11.40
   5   7   2  322.17   12.57
  -5  -7   0    0.37    0.94
   5   7   0    0.41    1.06
  -5  -7   2  269.32   10.80
   5   7  -2  257.18    8.87
  -5  -7   4    2.20    1.02
   5   7  -4    3.56    1.29
  -5  -7   6  312.29   12.07
   5   7  -6  281.63    9.94
  -5  -7   8    1.28    1.11
   5   7  -8    1.86    1.60
  -5  -7  10  321.23   11.32
   5   7 -10  324.95   11.82
  -5  -7  12   32.27    2.43
   5   7 -12   33.38    2.51
  -5  -7  14  369.82   14.91
   5   7 -14  365.35   13.02
  -5  -7  16   -0.11    1.03
   5   7 -16   -2.09    1.71
  -5  -7  18   67.40    3.97
   5   7 -18   62.86    4.15
  -5  -7  20    0.38    1.64
   5   7 -20    1.72    2.09
  -5  -7  22    4.58    2.06
   5   7 -22    6.69    1.59
  -5  -7  24    3.09    2.04
   5   7 -24    5.07    1.64
  -5  -7  26  178.64    6.04
   5   7 -26  209.82    8.99
  -5  -7  28    8.00    1.66
   5   7 -28   10.06    2.73
  -5  -7  30  204.80    7.20
   5   7 -30  195.92    7.24
  -5  -7  32    2.60    2.48
   5   7 -32   -0.89    3.23
  -5  -8 -29  115.50    4.35
   5   8  29  109.82    5.04
  -5  -8 -27   28.01    3.08
   5   8  27   30.57    2.47
  -5  -8 -25    4.28    2.18
  -5  -8 -23   47.70    2.41
   5   8  23   51.02    3.18
  -5  -8 -21   47.49    3.10
   5   8  21   52.52    3.65
  -5  -8 -19   30.48    2.13
   5   8  19   25.84    2.29
  -5  -8 -17   51.66    2.62
   5   8  17   51.93    3.34
  -5  -8 -15   19.38    1.73
   5   8  15   16.93    2.37
  -5  -8 -13  137.62    5.01
   5   8  13  142.64    6.16
  -5  -8 -11   73.22    3.51
   5   8  11   70.74    3.51
  -5  -8  -9    4.72    1.05
   5   8   9    4.61    1.84
  -5  -8  -7   -0.22    0.94
   5   8   7    0.51    1.79
  -5  -8  -5   48.06    2.79
   5   8   5   47.43    2.82
  -5  -8  -3    6.50    1.30
   5   8   3    5.95    1.93
  -5  -8  -1   41.14    2.42
   5   8   1   38.66    2.39
  -5  -8   1   41.74    2.42
   5   8  -1   38.09    2.46
  -5  -8   3    1.59    1.57
   5   8  -3    9.19    1.56
  -5  -8   5   46.97    2.92
   5   8  -5   44.29    2.53
  -5  -8   7    1.31    1.05
   5   8  -7   -0.33    1.24
  -5  -8   9    3.54    1.24
   5   8  -9    5.84    2.00
  -5  -8  11   69.61    3.22
   5   8 -11   75.62    3.55
  -5  -8  13  134.20    5.17
   5   8 -13  131.88    5.28
  -5  -8  15   17.51    2.20
   5   8 -15   17.56    2.20
  -5  -8  17   54.39    2.60
   5   8 -17   46.14    3.17
  -5  -8  19   24.95    2.03
   5   8 -19   34.99    2.84
  -5  -8  21   52.00    3.43
   5   8 -21   55.12    2.70
  -5  -8  23   53.23    2.99
   5   8 -23   49.52    2.80
  -5  -8  25    1.74    1.04
  -5  -8  27   29.70    2.98
   5   8 -27   26.40    4.05
   5   8 -29  142.09    7.02
   5   8 -31   16.76    3.22
  -5  -9 -26   46.93    5.66
   5   9  26   73.18    5.12
  -5  -9 -24   47.19    3.58
   5   9  24   50.40    5.34
  -5  -9 -22    3.65    2.39
   5   9  22   10.91    1.89
  -5  -9 -20   19.18    2.10
   5   9  20   30.80    4.59
  -5  -9 -18  139.83    4.58
   5   9  18  152.82    5.78
  -5  -9 -16    7.85    2.07
   5   9  16   10.80    2.90
  -5  -9 -14  170.04    5.43
   5   9  14  169.52    6.79
  -5  -9 -12    6.77    1.21
   5   9  12    8.04    1.72
  -5  -9 -10    9.66    1.15
   5   9  10   10.35    1.68
  -5  -9  -8    1.70    1.80
   5   9   8    1.14    2.03
  -5  -9  -6    8.17    1.61
   5   9   6    6.25    1.58
  -5  -9  -4   26.99    2.08
   5   9   4   26.21    2.13
  -5  -9  -2  166.81    6.29
   5   9   2  147.99    5.63
  -5  -9   0    0.64    1.76
   5   9   0   -0.62    1.93
  -5  -9   4   21.17    2.28
   5   9  -4   22.94    3.05
  -5  -9   6    6.96    1.50
   5   9  -6    4.19    2.34
  -5  -9   8    0.97    1.27
   5   9  -8    0.40    1.34
  -5  -9  10   11.30    1.70
   5   9 -10    7.89    1.55
  -5  -9  12    7.50    1.48
   5   9 -12    8.51    1.62
  -5  -9  14  186.50    6.45
   5   9 -14  156.87    6.20
  -5  -9  16    9.37    1.84
   5   9 -16    8.56    1.75
  -5  -9  18  145.63    7.09
   5   9 -18  135.12    5.42
  -5  -9  20   15.36    2.02
   5   9 -20   21.15    3.12
  -6   9  -7   49.39    1.69
   6  -9   7   52.63    2.40
  -6   9  -5   22.46    1.58
   6  -9   5   22.83    2.18
  -6   9  -3    0.07    1.34
   6  -9   3   -0.04    1.67
  -6   9  -1   15.34    1.43
   6  -9   1   15.50    1.77
  -6   9   1   17.51    1.37
   6  -9  -1   17.00    1.75
  -6   9   3    0.07    1.32
   6  -9  -3    1.74    1.47
  -6   9   5   27.91    1.79
   6  -9  -5   29.99    2.67
  -6   9   7   57.13    2.09
   6  -9  -7   57.34    3.14
  -6   9   9   76.47    2.62
   6  -9  -9   78.74    3.32
  -6   9  11   12.27    1.53
   6  -9 -11   10.25    1.71
  -6   9  13   77.97    2.84
   6  -9 -13   76.24    3.52
  -6   8 -24   27.57    2.25
   6  -8  24   30.24    4.51
  -6   8 -22    1.35    0.84
  -6   8 -20    3.35    1.06
   6  -8  20    9.64    2.09
  -6   8 -18    2.84    0.78
   6  -8  18    7.58    1.82
  -6   8 -16  213.60    6.31
   6  -8  16  217.84    9.05
  -6   8 -14    1.11    0.99
   6  -8  14    1.53    1.52
  -6   8 -12  101.68    2.59
   6  -8  12  101.43    4.15
  -6   8 -10    0.68    1.13
   6  -8  10   -1.43    1.86
  -6   8  -8    1.64    0.99
   6  -8   8    1.86    1.39
  -6   8  -6    0.85    0.95
   6  -8   6    1.44    1.36
  -6   8  -4  112.97    3.52
   6  -8   4  111.74    4.84
  -6   8  -2    9.09    1.45
   6  -8   2    9.90    2.08
  -6   8   0   65.29    2.55
   6  -8   0   62.54    3.43
  -6   8   2    9.43    1.19
   6  -8  -2   13.10    1.58
  -6   8   4  128.32    3.68
   6  -8  -4  124.32    5.19
  -6   8   6    2.51    1.04
   6  -8  -6    1.75    1.33
  -6   8   8    2.51    1.18
   6  -8  -8    1.54    1.86
  -6   8  10   -0.47    1.02
   6  -8 -10   -0.45    1.22
  -6   8  12  111.73    3.69
   6  -8 -12  105.66    4.21
  -6   8  14    1.13    1.78
  -6   8  16  218.10    9.23
   6  -8 -16  230.42    8.67
  -6   8  18    9.79    1.90
   6  -8 -18    6.63    1.58
  -6   8  20    8.18    1.51
   6  -8 -20    8.40    2.36
  -6   8  22    3.52    2.18
   6  -8 -22    1.55    2.52
  -6   8  24   28.83    2.80
   6  -8 -24   31.55    3.31
  -6   8  28  140.53    8.83
  -6   7 -31   88.60    2.82
   6  -7  31   96.59    6.07
  -6   7 -29   14.27    1.67
   6  -7  29   13.06    1.98
  -6   7 -27   52.08    2.68
   6  -7  27   47.88    4.53
  -6   7 -25   78.76    2.47
   6  -7  25   91.60    4.75
  -6   7 -23    0.17    1.23
   6  -7  23    2.63    1.78
  -6   7 -21    4.96    1.03
   6  -7  21    4.33    2.29
  -6   7 -19  270.19    6.90
   6  -7  19  279.12   10.27
  -6   7 -17  105.01    3.73
   6  -7  17  105.49    4.84
  -6   7 -15   71.04    2.55
   6  -7  15   69.82    3.91
  -6   7 -13    1.42    0.91
   6  -7  13    0.28    1.32
  -6   7 -11    0.45    0.92
   6  -7  11    1.59    1.51
  -6   7  -9   10.18    1.04
   6  -7   9    9.54    1.34
  -6   7  -7    1.28    1.13
   6  -7   7    2.32    1.68
  -6   7  -5   36.47    1.58
   6  -7   5   39.78    2.60
  -6   7  -3   99.74    3.07
   6  -7   3   56.49    4.48
  -6   7  -1   -0.44    0.85
   6  -7   1    0.80    1.23
  -6   7   1    0.15    0.84
   6  -7  -1   -0.15    1.18
  -6   7   3  101.18    3.28
   6  -7  -3   99.53    5.46
  -6   7   5   44.14    2.29
   6  -7  -5   36.99    2.48
  -6   7   7    1.76    0.98
   6  -7  -7    2.33    1.28
  -6   7   9   11.13    1.18
   6  -7  -9   16.36    2.05
  -6   7  11    0.14    0.95
   6  -7 -11   -0.44    1.47
  -6   7  13    1.20    1.06
   6  -7 -13    0.55    1.79
  -6   7  15   72.33    2.56
   6  -7 -15   70.42    3.65
  -6   7  17  105.32    3.31
   6  -7 -17  100.53    4.42
  -6   7  19  276.86    7.05
   6  -7 -19  289.53   10.31
  -6   7  21    5.73    1.28
   6  -7 -21    4.46    2.22
  -6   7  23    2.06    1.36
   6  -7 -23    0.73    1.46
  -6   7  25   82.18    3.53
   6  -7 -25   79.36    3.82
  -6   7  27   54.10    3.94
   6  -7 -27   62.67    3.74
  -6   7  29   13.21    1.38
   6  -7 -29   13.53    2.76
  -6   6 -34   20.77    4.47
  -6   6 -32  106.33    3.18
   6  -6  32  105.46    4.53
  -6   6 -30   16.22    2.87
   6  -6  30   16.82    3.34
  -6   6 -28  131.88    3.68
   6  -6  28  141.41    6.67
  -6   6 -26   23.49    1.52
   6  -6  26   24.06    3.26
  -6   6 -24   47.60    2.14
   6  -6  24   51.49    3.45
  -6   6 -22   23.50    1.45
   6  -6  22   20.68    1.97
  -6   6 -20   47.63    2.18
   6  -6  20   53.00    3.17
  -6   6 -18   12.13    1.06
   6  -6  18   12.61    1.62
  -6   6 -16  370.91    9.16
   6  -6  16  382.40   12.85
  -6   6 -14   33.83    1.69
   6  -6  14   32.41    2.27
  -6   6 -12  317.97    8.07
   6  -6  12  333.89   11.34
  -6   6 -10   21.50    1.31
   6  -6  10   25.23    2.37
  -6   6  -8   12.84    1.15
   6  -6   8   13.55    1.53
  -6   6  -6   10.80    1.14
  -6   6  -4  440.97   10.81
   6  -6   4  514.53   17.68
  -6   6  -2   14.84    2.07
  -6   6   0  286.59    7.47
   6  -6   0  272.93   10.10
  -6   6   2   13.88    1.06
   6  -6  -2   14.79    1.49
  -6   6   4  463.07   11.25
   6  -6  -4  466.57   15.18
  -6   6   6   12.38    1.06
   6  -6  -6   10.56    1.39
  -6   6   8   12.43    1.11
   6  -6  -8   11.44    1.66
  -6   6  10   23.18    1.46
   6  -6 -10   30.95    2.33
  -6   6  12  331.89    9.04
   6  -6 -12  322.20   12.18
  -6   6  14   37.45    1.77
   6  -6 -14   33.55    2.03
  -6   6  16  379.25    9.47
  -6   6  18   13.72    1.28
   6  -6 -18   15.02    1.55
  -6   6  20   47.42    1.90
   6  -6 -20   43.37    2.54
  -6   6  22   23.46    1.47
   6  -6 -22   20.61    1.86
  -6   6  24   49.80    3.24
   6  -6 -24   49.98    2.38
  -6   6  26   24.17    1.57
  -6   6  28  137.98    3.49
   6  -6 -28  130.93    5.52
  -6   6  30   19.53    1.43
   6  -6 -30   14.24    2.23
  -6   6  32  106.52    4.19
   6  -6 -32   92.53    4.95
  -6   5 -33    4.34    1.36
   6  -5  33    3.55    1.85
  -6   5 -31   12.15    1.35
   6  -5  31   17.22    3.31
  -6   5 -29    2.57    1.20
   6  -5  29    4.76    1.91
  -6   5 -27    0.73    0.86
   6  -5  27    1.94    2.15
  -6   5 -25   83.17    3.15
   6  -5  25   90.66    4.56
  -6   5 -23    3.79    1.07
   6  -5  23    3.48    1.93
  -6   5 -21    1.23    0.97
   6  -5  21    0.23    1.10
  -6   5 -19  330.53    8.76
   6  -5  19  337.00   13.53
  -6   5 -17  126.33    3.73
   6  -5  17  121.62    5.00
  -6   5 -15    4.53    0.96
   6  -5  15    3.34    1.24
  -6   5 -13  256.15    6.77
   6  -5  13  258.98   10.02
  -6   5 -11   50.31    1.89
   6  -5  11   52.23    2.41
  -6   5  -9  124.80    3.75
   6  -5   9  120.43    5.81
  -6   5  -7  489.22   11.35
   6  -5   7  501.56   18.61
  -6   5  -5  129.56    3.95
   6  -5   5  134.54    5.89
  -6   5  -3  132.60    4.01
   6  -5   3   94.13    5.15
  -6   5  -1  241.83    6.81
   6  -5   1  244.49    8.83
  -6   5   1  245.67    6.66
   6  -5  -1  247.96    6.70
  -6   5   3  136.89    4.41
   6  -5  -3  135.88    5.50
  -6   5   5  138.79    4.05
   6  -5  -5  134.90    5.66
  -6   5   7  489.61   11.90
   6  -5  -7  487.95   17.15
  -6   5   9  124.99    4.49
   6  -5  -9  123.59    4.83
  -6   5  11   50.49    1.96
   6  -5 -11   51.17    2.57
  -6   5  13  254.19    6.67
   6  -5 -13  259.20   10.09
  -6   5  15    3.77    1.08
   6  -5 -15    3.16    1.47
  -6   5  17  118.91    3.48
   6  -5 -17  124.16    4.80
  -6   5  19  339.00    8.59
   6  -5 -19  331.47   11.50
  -6   5  21    0.55    0.80
   6  -5 -21    0.85    1.07
  -6   5  23    3.93    1.15
   6  -5 -23    3.63    1.61
  -6   5  25   87.19    2.88
   6  -5 -25   85.31    3.77
  -6   5  27    2.38    1.18
   6  -5 -27    0.36    1.40
  -6   5  29    4.65    1.44
  -6   5  31   10.07    1.77
   6  -5 -31   10.70    1.86
  -6   5  33    8.12    1.76
  -6   4 -36   61.34    3.06
  -6   4 -34   16.91    1.96
   6  -4  34   11.58    2.55
  -6   4 -32  179.61    4.63
   6  -4  32  218.58    7.83
  -6   4 -30   28.91    1.84
   6  -4  30   32.34    3.11
  -6   4 -28  103.82    3.42
  -6   4 -26    4.62    1.15
   6  -4  26    2.82    1.98
  -6   4 -24   66.62    2.52
   6  -4  24   58.98    3.66
  -6   4 -22    1.42    1.06
   6  -4  22   -0.79    1.58
  -6   4 -20  122.35    5.00
   6  -4  20  119.48    4.80
  -6   4 -18   44.06    1.94
   6  -4  18   41.47    2.57
  -6   4 -16  578.03   14.26
   6  -4  16  576.87   14.65
  -6   4 -14   27.71    1.36
   6  -4  14   27.99    1.55
  -6   4 -12  606.75   14.20
   6  -4  12  607.46   14.89
  -6   4 -10   94.72    2.80
   6  -4  10   92.60    3.25
  -6   4  -8   19.48    1.04
   6  -4   8   19.01    1.71
  -6   4  -6   15.23    1.18
   6  -4   6   16.38    1.20
  -6   4  -4  167.01    4.89
   6  -4   4  164.74    5.03
  -6   4  -2  317.15    8.45
   6  -4   2  297.55    8.74
  -6   4   0 1525.31   35.66
   6  -4   0 2276.83   51.11
  -6   4   2  309.99    8.41
   6  -4  -2  309.54    8.62
   6  -4  -4  164.09    4.83
  -6   4   6   15.65    1.06
   6  -4  -6   14.59    0.89
  -6   4   8   18.03    1.27
   6  -4  -8   20.28    1.50
  -6   4  10   95.40    3.04
   6  -4 -10   96.86    3.10
  -6   4  12  611.06   14.56
   6  -4 -12  601.05   13.95
  -6   4  14   24.60    1.74
   6  -4 -14   27.12    1.44
  -6   4  16  576.55   14.95
   6  -4 -16  608.08   21.74
  -6   4  18   47.57    1.79
  -6   4  20  129.25    3.96
   6  -4 -20  128.55    5.80
  -6   4  22    1.03    0.84
   6  -4 -22    1.55    1.45
  -6   4  24   65.41    2.82
   6  -4 -24   66.54    3.68
  -6   4  26    5.71    1.43
   6  -4 -26    6.72    1.94
  -6   4  28  101.92    3.93
   6  -4 -28   99.30    4.72
  -6   4  30   32.30    2.11
  -6   4  32  159.85    4.23
  -6   3 -37   72.25    5.45
  -6   3 -35   26.67    1.79
  -6   3 -33    2.82    1.59
  -6   3 -31  339.77    7.85
  -6   3 -29   55.10    2.34
  -6   3 -27  104.22    3.16
   6  -3  27   99.74    5.35
  -6   3 -25  167.43    4.60
  -6   3 -23   28.73    1.49
   6  -3  23   30.95    2.37
  -6   3 -21    8.17    1.00
   6  -3  21    7.39    1.30
  -6   3 -19  278.60    7.26
   6  -3  19  267.55    7.91
  -6   3 -17   13.88    1.06
   6  -3  17   11.61    1.33
  -6   3 -15  259.03    9.07
   6  -3  15  279.14    8.42
  -6   3 -13  157.88    4.66
   6  -3  13  156.05    4.79
  -6   3 -11  118.73    4.79
   6  -3  11  119.83    3.76
  -6   3  -9   45.66    2.47
   6  -3   9   34.91    1.48
  -6   3  -7  187.93    5.18
   6  -3   7  188.07    5.51
  -6   3  -5   10.76    0.80
   6  -3   5   10.33    0.92
  -6   3  -3   20.00    1.09
   6  -3   3   22.31    1.22
  -6   3   1  231.76    6.10
   6  -3  -1  232.16    6.17
  -6   3   3   21.37    1.52
   6  -3  -3   21.57    1.00
  -6   3   5   11.64    1.26
   6  -3  -5   11.75    0.92
  -6   3   7  215.69    6.17
   6  -3  -7  202.97    5.94
  -6   3   9   34.83    1.40
   6  -3  -9   35.20    1.45
  -6   3  11  120.20    3.84
   6  -3 -11  129.65    3.91
  -6   3  13  157.51    4.38
   6  -3 -13  159.40    4.56
  -6   3  15  262.96    6.79
   6  -3 -15  261.50   12.10
  -6   3  17   11.91    1.13
   6  -3 -17   13.57    1.19
  -6   3  19  271.05    7.17
  -6   3  21    6.44    0.97
  -6   3  23   31.14    1.68
   6  -3 -23   30.52    1.52
  -6   3  25  170.33    4.65
  -6   3  27  102.62    2.90
  -6   3  29   57.95    2.61
  -6   3  31  341.25   11.31
  -6   3  33    0.41    1.30
  -6   3  35   22.78    2.48
  -6   2 -38    6.57    2.50
  -6   2 -36   11.46    1.39
  -6   2 -34    8.81    1.65
  -6   2 -32  165.68    4.44
  -6   2 -30    2.25    1.20
  -6   2 -28  449.29   11.29
  -6   2 -26   -0.49    1.05
  -6   2 -24  345.61    8.79
  -6   2 -22    9.73    0.84
   6  -2  22   10.73    1.62
  -6   2 -20   28.35    1.27
   6  -2  20   27.90    2.76
  -6   2 -18   26.03    1.34
  -6   2 -16  248.72    7.12
  -6   2 -14    0.17    0.56
   6  -2  14    0.54    0.57
  -6   2 -12 1137.69   27.70
   6  -2  12 1014.46   24.69
  -6   2 -10    0.00    0.53
   6  -2  10   -0.03    0.65
  -6   2  -8  463.10   11.25
   6  -2   8  458.85   11.24
  -6   2  -6   47.92    1.74
   6  -2   6   49.61    1.73
  -6   2  -4  212.28    5.53
   6  -2   4  218.98    6.25
  -6   2  -2   13.90    0.83
   6  -2   0  723.97   17.35
  -6   2   2   14.35    1.44
   6  -2  -2   14.13    1.48
  -6   2   4  224.04    5.72
   6  -2  -4  228.40    9.97
  -6   2   6   50.07    1.63
   6  -2  -6   47.56    1.61
   6  -2  -8  470.79   11.84
  -6   2  10    0.47    0.53
   6  -2 -10    0.15    0.73
  -6   2  12 1001.56   23.29
   6  -2 -12  988.01   25.54
  -6   2  14    0.05    0.64
   6  -2 -14    0.46    0.81
  -6   2  16  257.58    6.78
   6  -2 -16  257.06   10.38
  -6   2  18   23.14    1.36
  -6   2  20   25.37    1.31
   6  -2 -20   26.97    1.83
  -6   2  22   10.99    1.17
   6  -2 -24  337.58   11.49
  -6   2  26    1.01    0.95
   6  -2 -26   -1.04    1.58
  -6   2  28  481.14   12.19
   6  -2 -28  518.84   20.30
  -6   2  30    1.12    1.24
  -6   2  32  189.89    5.65
  -6   2  34    6.07    1.20
  -6   2  36    8.94    2.59
  -6   1 -37   12.98    1.19
  -6   1 -35    3.56    1.18
  -6   1 -33   77.99    2.89
  -6   1 -31   80.75    2.97
   6  -1  31   75.24    3.65
  -6   1 -29  132.37    3.89
   6  -1  29  130.30    5.14
  -6   1 -27    2.72    1.23
  -6   1 -25   65.19    2.32
  -6   1 -23   19.22    1.15
   6  -1  23   17.42    1.67
  -6   1 -21  524.49   13.43
   6  -1  21  516.79   18.25
  -6   1 -19   48.55    1.73
   6  -1  19   43.32    2.45
  -6   1 -17  332.67    7.80
  -6   1 -15  103.63    3.23
   6  -1  15  106.47    5.29
  -6   1 -13  170.99    4.44
   6  -1  13  167.61    4.71
  -6   1 -11  113.61    3.57
   6  -1  11  110.16    4.92
  -6   1  -9   95.68    4.91
   6  -1   9   93.08    3.04
  -6   1  -7   10.59    0.81
   6  -1   7   10.92    1.04
  -6   1  -5 1004.51   23.76
   6  -1   5 1047.99   25.07
  -6   1  -3   60.52    1.93
   6  -1   3   64.16    2.99
  -6   1  -1   82.62    2.77
   6  -1   1   73.46    4.44
  -6   1   1   85.39    2.95
   6  -1  -1   75.80    3.19
  -6   1   3   57.93    2.19
   6  -1  -3   59.02    2.03
  -6   1   5 1038.87   23.69
   6  -1  -5 1053.59   24.28
  -6   1   7   10.98    0.84
   6  -1  -7   12.00    0.96
  -6   1   9   89.32    2.69
   6  -1  -9   83.59    4.47
  -6   1  11  109.39    3.55
   6  -1 -11  108.08    4.86
  -6   1  13  170.65    5.00
   6  -1 -13  169.49    6.96
  -6   1  15  100.59    3.19
   6  -1 -15  103.34    4.04
  -6   1  17  332.38    8.93
   6  -1 -17  308.49   12.58
  -6   1  19   50.68    1.98
   6  -1 -19   45.09    2.66
  -6   1  21  589.71   21.35
   6  -1 -21  507.49   18.04
  -6   1  23   20.12    1.08
   6  -1 -23   22.46    1.81
  -6   1  25   64.90    2.55
   6  -1 -25   67.48    3.41
  -6   1  27    2.42    1.08
  -6   1  29  127.33    3.70
  -6   1  31   83.99    2.77
   6  -1 -31   93.22    5.09
  -6   1  33   82.94    3.20
  -6   1  35    3.54    1.33
  -6   1  37   12.10    3.20
  -6   0 -38   60.18    2.38
  -6   0 -36  357.55   13.37
  -6   0 -34   16.49    1.55
   6   0  34   16.50    2.43
  -6   0 -32  434.62   10.60
   6   0  32  444.41   15.04
  -6   0 -30    7.94    1.09
   6   0  30    8.12    1.82
  -6   0 -28  150.12    4.11
   6   0  28  143.46    6.28
  -6   0 -26    0.37    0.82
   6   0  26   -0.65    1.37
  -6   0 -24  310.72    7.94
   6   0  24  317.01   12.56
  -6   0 -22   12.06    0.96
   6   0  22    9.21    1.35
  -6   0 -20  451.89   10.81
   6   0  20  425.44   14.01
  -6   0 -18  104.50    4.93
   6   0  18   85.38    4.06
  -6   0 -16  332.44    8.67
   6   0  16  344.59   12.48
  -6   0 -14    0.47    0.74
   6   0  14    0.50    1.03
  -6   0 -12  293.70    7.57
   6   0  12  301.87   11.06
  -6   0 -10    0.29    0.60
   6   0  10   -0.72    1.03
  -6   0  -8   44.64    1.63
   6   0   8   46.57    2.51
  -6   0  -6  227.13    6.21
   6   0   6  231.74    9.86
   6   0   4  115.19    4.72
   6   0   2  256.42    9.88
   6   0   0  644.86   22.75
  -6   0   2  244.11    6.72
   6   0  -2  269.93    9.88
  -6   0   4  101.62    3.24
   6   0  -4  103.09    4.30
  -6   0   6  229.46    6.54
   6   0  -6  228.30    7.87
  -6   0   8   46.38    1.76
   6   0  -8   45.88    2.36
  -6   0  10   -0.40    0.69
   6   0 -10    1.24    1.06
  -6   0  12  294.94   10.82
   6   0 -12  378.06   14.45
  -6   0  14    0.29    0.88
   6   0 -14    1.45    1.14
  -6   0  16  341.35    9.52
   6   0 -16  350.61   13.33
  -6   0  18   83.09    2.68
   6   0 -18   84.69    4.10
  -6   0  20  447.74   11.60
   6   0 -20  426.56   15.99
  -6   0  22   13.45    1.14
   6   0 -22   15.16    1.76
  -6   0  24  294.42    7.48
   6   0 -24  305.36   11.61
  -6   0  26    0.35    0.71
   6   0 -26    0.86    1.47
  -6   0  28  151.52    4.76
   6   0 -28  164.06    6.59
  -6   0  30    8.05    1.11
   6   0 -30    9.70    2.06
  -6   0  32  433.35   10.72
   6   0 -32  461.86   16.31
  -6   0  34   13.93    1.49
  -6   0  36  340.83   11.83
   6   0 -36  333.32   12.33
  -6   0  38   61.62    3.44
  -6  -1 -37   11.99    1.86
  -6  -1 -35   51.80    2.19
  -6  -1 -33  190.13    5.36
   6   1  33  187.10    8.57
  -6  -1 -31  170.78    4.58
   6   1  31  173.72    7.08
  -6  -1 -29  436.21   10.87
   6   1  29  421.28   14.60
  -6  -1 -27   53.83    2.25
   6   1  27   66.00    3.96
  -6  -1 -25    6.35    0.88
   6   1  25    6.41    1.16
  -6  -1 -23  283.88    7.87
   6   1  23  278.18   10.49
  -6  -1 -21    5.67    0.69
   6   1  21    6.06    1.09
  -6  -1 -19   18.77    1.09
  -6  -1 -17   49.45    1.80
   6   1  17   47.71    2.69
  -6  -1 -15  173.13    6.23
   6   1  15  168.97    6.94
  -6  -1 -13  829.28   20.35
   6   1  13  765.57   27.41
  -6  -1 -11    2.22    0.58
   6   1  11    3.89    0.85
  -6  -1  -9   17.95    0.90
   6   1   9   19.10    1.53
  -6  -1  -7   10.95    0.92
  -6  -1  -5  249.41    6.40
  -6  -1  -3  147.48    4.44
   6   1   3  154.51    6.90
  -6  -1  -1  205.43    6.02
   6   1   1  207.62    8.56
   6   1  -1  203.44    8.17
  -6  -1   3  150.48    4.19
   6   1  -3  150.04    5.50
  -6  -1   5  248.36    6.60
   6   1  -5  245.50    8.85
  -6  -1   7    9.91    0.88
   6   1  -7   11.68    1.40
  -6  -1   9   16.87    0.95
   6   1  -9   19.51    1.43
  -6  -1  11    3.60    0.61
  -6  -1  13  715.75   23.21
   6   1 -13  741.67   26.85
  -6  -1  15  166.68    5.22
   6   1 -15  164.45    5.68
  -6  -1  17   45.30    1.86
   6   1 -17   46.88    2.77
  -6  -1  19   17.85    1.03
   6   1 -19   18.91    1.46
  -6  -1  21    4.40    0.79
   6   1 -21    5.10    1.10
  -6  -1  23  279.49    7.18
   6   1 -23  284.61    8.72
  -6  -1  25    6.97    1.00
   6   1 -25    6.76    1.44
  -6  -1  27   54.28    2.51
   6   1 -27   56.17    3.69
  -6  -1  29  447.85   10.88
   6   1 -29  459.48   15.98
  -6  -1  31  172.31    4.97
  -6  -1  33  191.32    5.91
   6   1 -33  168.57    6.98
  -6  -1  35   50.25    2.41
   6   1 -35   45.83    3.34
  -6  -1  37    6.52    1.07
  -6  -2 -36  264.80    6.49
  -6  -2 -34    2.15    2.12
  -6  -2 -32  231.60    5.77
  -6  -2 -30    1.69    1.21
   6   2  30    2.70    1.95
  -6  -2 -28   48.26    2.04
   6   2  28   47.80    2.92
  -6  -2 -26   40.88    1.64
   6   2  26   38.49    2.39
  -6  -2 -24  186.26    4.78
   6   2  24  187.36    7.64
  -6  -2 -22    0.49    0.75
   6   2  22    0.74    0.96
  -6  -2 -20  460.84   17.63
   6   2  20  378.62   13.50
  -6  -2 -18   33.93    1.48
   6   2  18   32.07    2.22
  -6  -2 -16  318.55    8.53
   6   2  16  307.16   11.39
  -6  -2 -14   46.20    1.65
   6   2  14   48.55    2.47
  -6  -2 -12  821.91   26.65
   6   2  12  822.57   27.84
  -6  -2 -10  150.04    4.64
   6   2  10  146.87    6.74
  -6  -2  -8  182.20    7.41
   6   2   8  184.59    9.70
  -6  -2  -6   84.63    3.26
   6   2   6   89.02    4.37
  -6  -2  -4   21.21    1.11
   6   2   4   20.90    1.62
  -6  -2  -2   86.35    3.99
   6   2   2   91.37    3.87
  -6  -2   0 4190.98  133.46
  -6  -2   2   90.54    4.92
   6   2  -2   89.72    3.66
  -6  -2   4   20.03    1.66
   6   2  -4   18.89    1.43
  -6  -2   6   84.87    2.56
   6   2  -6   90.06    4.01
  -6  -2   8  182.10    4.65
   6   2  -8  179.75    6.90
  -6  -2  10  141.41    4.26
   6   2 -10  138.07    5.14
  -6  -2  12  847.15   27.96
   6   2 -12  834.16   26.31
  -6  -2  14   49.59    2.35
   6   2 -14   47.34    3.19
  -6  -2  16  307.50    8.19
   6   2 -16  303.16   11.90
  -6  -2  18   37.25    1.74
   6   2 -18   37.08    2.19
  -6  -2  20  362.58    9.09
   6   2 -20  361.91   12.36
  -6  -2  22    0.31    0.77
   6   2 -22    0.83    0.96
  -6  -2  24  179.52    4.96
   6   2 -24  182.04    7.14
  -6  -2  26   36.90    2.14
   6   2 -26   36.19    2.50
  -6  -2  28   50.00    1.95
   6   2 -28   57.16    3.61
  -6  -2  30    2.94    1.34
   6   2 -30    0.26    1.94
  -6  -2  32  248.73    6.71
   6   2 -32  222.35    8.25
  -6  -2  34    3.39    1.43
   6   2 -34    1.53    2.17
  -6  -2  36  232.90    5.94
   6   2 -36  225.42    9.34
  -6  -2  38    1.80    2.43
   6   2 -38    5.61    3.07
  -6  -3 -37   19.46    1.75
   6   3  37   18.24    1.63
  -6  -3 -35   18.94    2.03
  -6  -3 -33   27.60    1.67
  -6  -3 -31   45.54    2.56
   6   3  31   50.23    3.44
  -6  -3 -29    9.19    1.22
   6   3  29   10.70    2.19
  -6  -3 -27    0.52    1.16
   6   3  27    0.28    1.65
  -6  -3 -25   -0.19    0.89
   6   3  25   -0.22    1.49
  -6  -3 -23   40.70    2.02
  -6  -3 -21  157.63    4.52
   6   3  21  152.22    5.94
  -6  -3 -19   20.73    1.25
   6   3  19   24.54    2.00
  -6  -3 -17  139.99    5.59
   6   3  17  130.18    5.13
  -6  -3 -15  204.89    5.82
   6   3  15  267.13   10.00
  -6  -3 -13  255.52    7.01
   6   3  13  246.32    9.55
  -6  -3 -11  395.88   14.18
   6   3  11  376.96   13.15
  -6  -3  -9    9.00    0.79
   6   3   9    8.63    1.21
  -6  -3  -7   70.38    2.57
   6   3   7   65.17    4.36
  -6  -3  -5  164.76    4.50
   6   3   5  159.26    6.41
  -6  -3  -3    5.99    0.79
   6   3   3    9.74    1.29
  -6  -3  -1 1848.17   42.25
   6   3   1 1863.21   59.44
   6   3  -1 1869.75   60.89
  -6  -3   3    5.45    1.04
  -6  -3   5  166.28    6.48
   6   3  -5  159.54    6.19
  -6  -3   7   70.30    2.46
   6   3  -7   66.99    3.46
  -6  -3   9   10.84    0.93
   6   3  -9   11.97    1.61
  -6  -3  11  402.96   10.03
   6   3 -11  392.08   15.76
  -6  -3  13  255.95    7.29
   6   3 -13  248.13    9.11
  -6  -3  15  215.50    5.97
   6   3 -15  205.62    8.29
  -6  -3  17  130.11    3.99
   6   3 -17  123.60    5.40
  -6  -3  19   22.03    1.72
   6   3 -19   18.67    1.62
  -6  -3  21  148.52    4.25
   6   3 -21  137.32    5.36
  -6  -3  23   40.74    1.88
   6   3 -23   36.97    2.65
  -6  -3  25    0.55    1.09
   6   3 -25   -0.07    1.61
  -6  -3  27    0.64    0.87
   6   3 -27    0.69    1.37
  -6  -3  29   11.18    2.15
  -6  -3  31   47.13    1.86
   6   3 -31   50.71    2.77
  -6  -3  33   27.53    1.89
   6   3 -33   27.97    3.07
  -6  -3  35   18.81    2.99
   6   3 -35   20.38    3.17
  -6  -3  37   18.81    2.35
   6   3 -37   26.85    4.15
  -6  -4 -36   42.45    2.38
   6   4  36   36.03    5.11
  -6  -4 -34   -1.18    2.48
  -6  -4 -32  113.82    3.50
   6   4  32  121.09    4.68
  -6  -4 -30    3.70    1.17
   6   4  30    3.22    1.56
  -6  -4 -28   74.42    2.72
  -6  -4 -26   37.75    1.73
   6   4  26   36.00    2.44
  -6  -4 -24  280.45   10.20
   6   4  24  277.29   10.36
  -6  -4 -22   48.96    2.00
   6   4  22   48.79    2.84
  -6  -4 -20  206.44    5.57
   6   4  20  192.07    7.22
  -6  -4 -18   19.81    1.16
   6   4  18   16.12    1.43
  -6  -4 -16   16.81    1.19
   6   4  16   17.51    1.49
  -6  -4 -14   52.56    2.16
   6   4  14   63.57    3.85
  -6  -4 -12  613.77   20.17
   6   4  12  615.33   20.04
  -6  -4 -10   56.47    3.38
   6   4  10   52.02    3.16
  -6  -4  -8  906.28   29.57
   6   4   8  864.41   29.46
  -6  -4  -6   17.28    1.42
   6   4   6    8.88    1.26
  -6  -4  -4  277.18   10.39
   6   4   4  279.20    9.55
  -6  -4  -2    3.95    1.20
   6   4   2    1.02    1.14
  -6  -4   0  325.81   13.41
   6   4   0  341.68   11.73
  -6  -4   2   -0.41    0.86
   6   4  -2    7.10    1.24
  -6  -4   4  283.78   11.45
   6   4  -4  286.04    9.80
  -6  -4   6    7.62    1.06
   6   4  -6    9.81    1.19
  -6  -4   8  895.30   33.45
   6   4  -8  877.66   29.17
  -6  -4  10   58.84    3.21
   6   4 -10   57.31    2.95
  -6  -4  12  622.78   21.82
   6   4 -12  588.15   19.16
  -6  -4  14   55.58    3.47
   6   4 -14   51.21    2.70
  -6  -4  16   12.57    1.45
   6   4 -16   12.16    1.85
  -6  -4  18   17.70    1.93
   6   4 -18   18.93    1.57
  -6  -4  20  212.93    8.87
   6   4 -20  211.60    7.80
  -6  -4  22   42.85    1.65
   6   4 -22   46.04    2.60
  -6  -4  24  275.92    6.85
   6   4 -24  270.56    9.63
  -6  -4  26   37.53    1.72
   6   4 -26   33.15    2.49
  -6  -4  28   76.87    2.89
   6   4 -28   81.39    4.52
  -6  -4  30    5.01    1.60
   6   4 -30    5.00    1.54
  -6  -4  32  103.82    3.53
   6   4 -32  111.39    4.96
  -6  -4  34    0.14    1.93
  -6  -4  36   40.73    3.56
   6   4 -36   39.52    3.51
  -6  -5 -33    5.61    2.85
  -6  -5 -31  136.45    4.37
  -6  -5 -29   55.33    2.37
   6   5  29   60.24    3.37
  -6  -5 -27  232.53    6.09
   6   5  27  229.20   10.04
  -6  -5 -25   24.54    1.51
   6   5  25   20.96    2.17
  -6  -5 -23   25.32    1.86
   6   5  23   22.12    2.51
  -6  -5 -21   23.30    1.31
   6   5  21   19.80    1.94
  -6  -5 -19   55.44    2.18
   6   5  19   53.61    3.13
  -6  -5 -17   21.21    1.70
   6   5  17   19.39    1.79
   6   5  15  236.05    8.73
  -6  -5 -13   25.54    1.78
   6   5  13   26.06    1.89
  -6  -5 -11  360.64   14.31
   6   5  11  364.07   13.71
  -6  -5  -9   -0.22    0.92
   6   5   9    1.08    1.44
  -6  -5  -7   40.47    2.33
   6   5   7   37.95    2.73
  -6  -5  -5  153.42    5.63
   6   5   5  159.96    6.35
  -6  -5  -3   96.47    5.02
   6   5   3  100.93    4.28
  -6  -5  -1   35.74    2.24
   6   5   1   35.57    2.20
  -6  -5   3   90.21    5.16
   6   5  -3   98.87    5.20
  -6  -5   5  151.38    6.96
   6   5  -5  153.54    6.73
  -6  -5   7   37.77    2.38
   6   5  -7   40.12    2.33
  -6  -5   9    0.93    0.99
   6   5  -9   -0.53    1.04
   6   5 -11  375.80   12.59
  -6  -5  13   25.60    2.01
   6   5 -13   42.82    2.74
  -6  -5  15  226.58    8.10
   6   5 -15  223.23    8.39
  -6  -5  17   19.65    2.07
   6   5 -17   27.56    2.44
  -6  -5  19   46.41    2.71
   6   5 -19   58.29    3.14
  -6  -5  21   18.89    1.75
   6   5 -21   20.09    1.87
  -6  -5  23   22.15    1.70
   6   5 -23   22.42    2.15
  -6  -5  25   23.72    2.59
   6   5 -25   23.64    2.24
  -6  -5  27  209.94    8.06
   6   5 -27  216.62    8.14
  -6  -5  29   53.54    2.49
   6   5 -29   54.81    2.98
  -6  -5  31  133.65    5.28
   6   5 -31  137.77    6.18
  -6  -5  33    3.66    1.58
  -6  -5  35    0.50    3.86
  -6  -6 -32  111.01    4.53
  -6  -6 -30   20.69    1.88
   6   6  30   23.06    3.79
  -6  -6 -28  147.66    4.18
   6   6  28  140.32    5.42
  -6  -6 -26   26.49    1.78
   6   6  26   21.16    2.05
  -6  -6 -24   47.77    2.71
   6   6  24   46.70    3.14
  -6  -6 -22   25.19    1.89
   6   6  22   26.39    2.35
  -6  -6 -20   46.96    3.06
   6   6  20   45.89    2.93
  -6  -6 -18   11.23    1.41
   6   6  18   12.54    1.77
  -6  -6 -16  489.23   17.66
   6   6  16  365.37   13.28
  -6  -6 -14   36.10    2.53
   6   6  14   34.52    2.45
  -6  -6 -12  337.08   12.03
   6   6  12  331.47   11.71
  -6  -6 -10   23.05    1.76
   6   6  10   26.00    2.23
  -6  -6  -8   11.35    1.38
   6   6   8   17.10    2.17
  -6  -6  -6   13.30    1.50
   6   6   6   12.22    1.50
  -6  -6  -4  463.88   15.79
   6   6   4  503.76   17.70
  -6  -6  -2   15.70    1.70
   6   6   2   14.98    1.87
  -6  -6   0  286.39   10.92
   6   6   0  294.04   10.96
  -6  -6   2   15.37    1.94
   6   6  -2   13.94    1.69
  -6  -6   4  475.67   15.98
   6   6  -4  468.73   18.21
  -6  -6   6   13.96    1.81
   6   6  -6    9.11    1.51
  -6  -6   8   13.09    1.52
   6   6  -8   11.03    1.93
  -6  -6  10   26.94    1.78
   6   6 -10   23.57    1.99
  -6  -6  12  346.13   11.57
   6   6 -12  342.89   11.86
  -6  -6  14   35.76    2.18
   6   6 -14   36.85    2.78
  -6  -6  16  386.68   13.66
   6   6 -16  373.73   12.90
  -6  -6  18   13.76    1.60
   6   6 -18   17.27    2.31
  -6  -6  20   45.13    2.73
   6   6 -20   45.83    2.99
  -6  -6  22   23.55    2.08
   6   6 -22   20.01    1.92
  -6  -6  24   46.34    2.97
   6   6 -24   46.00    2.75
  -6  -6  26   22.88    2.03
   6   6 -26   23.23    2.85
  -6  -6  28  132.52    5.67
   6   6 -28  137.09    6.92
  -6  -6  30   17.11    2.39
   6   6 -30   23.68    3.59
  -6  -6  32  110.63    3.53
   6   6 -32  104.88    4.39
  -6  -6  34   23.95    2.78
   6   6 -34   23.00    3.70
  -6  -7 -31   39.06    5.76
   6   7  31   41.30    4.79
  -6  -7 -29   54.21    4.39
   6   7  29   53.63    5.81
  -6  -7 -27   52.40    2.96
   6   7  27   53.37    3.29
  -6  -7 -25  104.25    3.56
   6   7  25  122.68    6.99
  -6  -7 -23   16.12    1.86
   6   7  23   13.59    2.03
  -6  -7 -21    3.18    1.35
   6   7  21    4.97    1.85
  -6  -7 -19   46.73    2.94
   6   7  19   46.78    3.35
  -6  -7 -17  213.78    7.33
   6   7  17  223.57    9.74
  -6  -7 -15   16.66    1.59
   6   7  15   20.09    2.08
  -6  -7 -13  130.04    5.18
   6   7  13  143.60    6.35
  -6  -7 -11   10.62    1.72
   6   7  11   10.08    1.99
  -6  -7  -9   12.29    1.48
   6   7   9   12.92    2.09
  -6  -7  -7    7.95    1.69
   6   7   7    8.34    1.98
  -6  -7  -5   52.91    2.83
   6   7   5   60.22    3.13
  -6  -7  -3   41.90    2.56
   6   7   3   45.19    3.15
  -6  -7  -1   83.51    4.21
   6   7   1   85.79    3.88
  -6  -7   1   84.90    3.57
   6   7  -1   87.15    4.03
  -6  -7   3   23.71    2.20
   6   7  -3   39.81    2.64
  -6  -7   5   59.10    3.96
   6   7  -5   56.33    2.86
  -6  -7   7    7.50    1.33
   6   7  -7   10.20    1.77
  -6  -7   9   11.72    1.70
   6   7  -9   12.47    2.16
  -6  -7  11    9.50    1.97
   6   7 -11   10.89    1.58
  -6  -7  13  138.66    6.36
   6   7 -13  127.25    5.74
  -6  -7  15   17.49    2.30
   6   7 -15   18.91    2.43
  -6  -7  17  210.14    7.90
   6   7 -17  205.55    7.99
  -6  -7  19   49.16    2.89
   6   7 -19   54.29    3.80
  -6  -7  21    4.40    1.32
   6   7 -21    4.94    1.84
  -6  -7  23   15.32    2.77
   6   7 -23   15.72    2.36
  -6  -7  25  119.38    5.40
   6   7 -25  107.21    4.87
  -6  -7  27   41.34    3.13
   6   7 -27   46.96    4.68
  -6  -7  29   53.58    3.91
   6   7 -29   52.30    5.47
  -6  -7  31   45.10    3.07
   6   7 -31   33.52    3.28
  -6  -8 -28   62.92    6.51
   6   8  28   60.16    6.45
  -6  -8 -24   97.02    4.38
   6   8  24   93.51    4.87
  -6  -8 -22   10.18    1.92
   6   8  22    7.50    3.42
  -6  -8 -20   62.52    4.52
   6   8  20   68.92    3.54
  -6  -8 -18    1.73    1.45
   6   8  18    2.66    1.78
  -6  -8 -16   61.92    3.31
   6   8  16   62.66    3.75
  -6  -8 -14   63.67    3.26
   6   8  14   61.71    3.11
  -6  -8 -12   69.98    3.35
   6   8  12   69.02    3.26
  -6  -8 -10    2.22    1.25
   6   8  10    1.54    1.43
  -6  -8  -8   27.33    2.31
   6   8   8   27.20    2.53
  -6  -8  -6   50.60    2.57
   6   8   6   48.88    2.67
  -6  -8  -4   42.24    2.54
   6   8   4   45.38    2.85
  -6  -8  -2   52.15    2.72
   6   8   2   52.38    3.09
  -6  -8   0   35.25    2.26
   6   8   0   37.94    3.37
   6   8  -2   46.79    3.69
  -6  -8   4   41.57    2.67
   6   8  -4   39.93    3.27
  -6  -8   6   46.95    2.95
   6   8  -6   60.83    3.90
  -6  -8   8   25.74    2.15
   6   8  -8   29.11    2.28
  -6  -8  10    1.84    1.16
   6   8 -10    0.15    1.66
  -6  -8  12   60.26    4.04
   6   8 -12   69.22    3.33
  -6  -8  14   63.97    3.15
   6   8 -14   68.86    3.84
  -6  -8  16   61.58    2.95
   6   8 -16   70.19    3.63
  -6  -8  18    2.18    1.65
   6   8 -18    2.80    1.58
  -6  -8  20   58.09    3.67
   6   8 -20   64.75    4.60
  -6  -8  22   12.72    2.30
   6   8 -22    9.07    1.88
  -6  -8  24   94.54    4.68
   6   8 -24   95.46    3.40
  -6  -9 -13   21.47    2.81
   6   9  13   18.99    2.41
  -6  -9 -11    0.28    1.27
   6   9  11   10.19    1.73
  -6  -9  -9   10.05    1.54
   6   9   9    8.93    1.79
  -6  -9  -7    8.42    1.25
   6   9   7   11.65    2.10
  -6  -9  -5    1.49    1.93
   6   9   5    0.08    2.63
  -6  -9  -3   11.47    2.12
   6   9   3    6.31    1.87
  -6  -9  -1   84.49    4.08
   6   9   1   68.16    3.54
  -6  -9   1   69.47    3.80
  -6  -9   3    6.99    2.05
  -6  -9   5    0.73    1.36
  -6  -9   7   10.05    1.30
   6   9  -7    7.58    1.89
  -7   8 -13   29.09    1.29
   7  -8  13   49.74    3.04
  -7   8 -11   14.48    1.32
   7  -8  11   10.91    2.09
  -7   8  -9    4.82    1.84
   7  -8   9    3.02    2.61
  -7   8  -7   -0.09    1.19
   7  -8   7    1.81    1.84
  -7   8  -5   55.38    2.71
   7  -8   5   57.94    3.27
  -7   8  -3   72.26    2.81
   7  -8   3   71.18    3.89
  -7   8  -1   25.89    1.76
   7  -8   1   29.56    2.39
  -7   8   1   30.97    1.80
   7  -8  -1   29.99    2.26
  -7   8   3   91.97    3.50
   7  -8  -3   90.26    3.98
  -7   8   5   75.09    3.01
   7  -8  -5   67.37    3.92
  -7   8   7    2.01    1.18
   7  -8  -7    0.18    1.67
  -7   8   9    3.31    1.29
   7  -8  -9    3.94    1.37
  -7   8  11   14.53    1.53
   7  -8 -11   16.59    2.72
  -7   8  13   33.00    1.64
   7  -8 -13   32.32    2.66
  -7   8  15  144.37    4.04
   7  -8 -15  135.99    4.70
  -7   8  17   21.54    1.95
   7  -8 -17   23.91    3.28
  -7   8  19   23.05    2.53
   7  -8 -19   22.57    3.11
  -7   7 -26   76.24    3.36
   7  -7  26   78.92    4.26
  -7   7 -24   12.05    1.51
   7  -7  24   14.64    2.98
  -7   7 -22    0.51    1.10
   7  -7  22   -1.20    1.74
  -7   7 -20    4.74    1.38
   7  -7  20    2.00    2.15
  -7   7 -18  486.14   11.05
   7  -7  18  602.00   18.90
  -7   7 -16   43.12    2.00
   7  -7  16   59.09    4.02
  -7   7 -14   47.70    2.00
   7  -7  14   47.70    3.44
  -7   7 -12   13.48    1.37
   7  -7  12   17.85    1.94
  -7   7 -10    1.73    0.94
   7  -7  10    3.18    2.13
  -7   7  -8    3.08    1.11
   7  -7   8    3.26    1.50
  -7   7  -6  143.07    3.95
   7  -7   6  151.46    6.51
  -7   7  -4    3.96    1.47
   7  -7   4    3.42    2.09
  -7   7   0   -1.13    1.11
   7  -7   0    0.46    1.87
  -7   7   2  105.67    3.21
   7  -7  -2   94.14    4.72
  -7   7   4    4.67    1.24
   7  -7  -4    1.51    1.30
  -7   7   6  156.51    4.17
   7  -7  -6  151.71    5.68
  -7   7   8    2.70    1.19
   7  -7  -8    1.85    1.70
  -7   7  10    2.31    1.04
   7  -7 -10    3.65    1.43
  -7   7  12   14.57    1.54
   7  -7 -12   16.89    1.90
  -7   7  14   53.13    2.44
  -7   7  16   45.27    2.15
   7  -7 -16   47.42    3.36
  -7   7  18  477.20   10.76
   7  -7 -18  463.37   14.60
  -7   7  20    4.81    1.49
   7  -7 -20    3.22    2.13
  -7   7  22   -1.12    2.47
   7  -7 -22    0.21    2.89
  -7   7  24    9.61    1.69
   7  -7 -24    8.53    1.89
  -7   7  26   78.71    4.51
   7  -7 -26   75.61    5.72
  -7   7  28    8.52    1.62
  -7   6 -31   33.55    2.01
   7  -6  31   35.92    2.90
  -7   6 -29   48.89    1.83
  -7   6 -27   40.88    1.52
  -7   6 -25  105.31    3.95
   7  -6  25  107.84    3.80
  -7   6 -23   13.10    2.03
   7  -6  23   17.58    3.02
  -7   6 -21    3.17    1.18
   7  -6  21    3.87    1.61
  -7   6 -19   47.59    2.08
  -7   6 -17  265.12    7.57
   7  -6  17  213.25    7.47
  -7   6 -15   19.38    1.48
   7  -6  15   19.32    2.38
  -7   6 -13  123.26    3.48
   7  -6  13  126.32    5.67
  -7   6 -11   10.39    1.08
   7  -6  11   11.35    1.61
  -7   6  -9   12.83    1.50
   7  -6   9   12.29    2.58
  -7   6  -7    9.66    1.11
   7  -6   7    9.51    1.60
  -7   6  -5   52.17    2.24
   7  -6   5   56.60    3.07
  -7   6  -3   39.75    1.81
   7  -6   3   -0.30    1.18
   7  -6   1   85.82    3.98
  -7   6   1   88.30    2.75
   7  -6  -1   86.58    3.65
  -7   6   3   42.24    1.84
   7  -6  -3   42.71    2.85
  -7   6   5   56.68    2.24
   7  -6  -5   56.39    2.80
  -7   6   7    8.17    1.35
   7  -6  -7    7.09    1.67
  -7   6   9   13.79    1.25
   7  -6  -9   13.60    1.85
  -7   6  11   11.23    1.25
  -7   6  13  131.56    4.32
   7  -6 -13  132.77    5.85
  -7   6  15   19.54    1.50
   7  -6 -15   20.41    1.93
  -7   6  17  218.79    5.80
   7  -6 -17  221.96    8.15
  -7   6  19   44.91    2.18
   7  -6 -19   44.92    2.76
  -7   6  21    2.51    1.40
   7  -6 -21    7.01    2.10
  -7   6  23   13.86    1.79
   7  -6 -23   13.89    1.95
  -7   6  25  115.61    3.78
   7  -6 -25  108.16    4.74
  -7   6  27   51.73    3.17
   7  -6 -27   43.67    3.18
  -7   6  29   56.48    3.15
   7  -6 -31   41.05    6.45
  -7   5 -34    1.36    2.18
  -7   5 -32    0.52    2.07
   7  -5  32    3.24    3.43
  -7   5 -30  202.17    4.95
   7  -5  30  205.48    9.52
  -7   5 -28    8.52    1.89
  -7   5 -26  178.59    4.97
  -7   5 -24    5.26    1.06
   7  -5  24    5.44    1.64
  -7   5 -22    5.83    1.05
   7  -5  22    2.56    2.09
  -7   5 -20    1.40    1.86
   7  -5  20    1.21    1.22
  -7   5 -18   69.25    3.33
   7  -5  18   62.33    3.27
  -7   5 -16   -0.49    1.17
   7  -5  16   -0.10    1.66
  -7   5 -14  396.22    9.61
   7  -5  14  360.26   11.72
  -7   5 -12   31.54    1.44
   7  -5  12   30.50    2.24
  -7   5 -10  320.49    8.80
   7  -5  10  329.10   13.07
  -7   5  -8    1.98    0.87
   7  -5   8    2.07    0.96
  -7   5  -6  294.95    7.26
   7  -5   6  304.62    8.92
  -7   5  -4    2.92    0.93
   7  -5   4    3.27    0.95
  -7   5  -2  251.83    7.42
   7  -5   2  270.47   10.01
  -7   5   0   -0.11    0.73
   7  -5   0   -0.77    1.12
  -7   5   2  266.39    6.47
   7  -5  -2  262.52    6.76
  -7   5   4    3.52    0.82
   7  -5  -4    2.83    1.10
   7  -5  -6  305.68    8.36
  -7   5   8    2.41    0.95
   7  -5  -8    0.78    0.92
  -7   5  10  323.17    7.96
   7  -5 -10  321.15    8.12
  -7   5  12   32.32    2.52
   7  -5 -12   28.39    2.56
  -7   5  14  373.01    9.68
   7  -5 -14  351.67   13.24
  -7   5  16   -0.53    0.95
   7  -5 -16   -0.22    1.09
  -7   5  18   59.69    2.29
   7  -5 -18   61.74    3.20
  -7   5  20    1.32    1.40
   7  -5 -20    1.88    1.69
  -7   5  22    6.73    1.20
   7  -5 -22    8.42    2.06
  -7   5  24    4.55    1.14
   7  -5 -24    3.97    1.51
  -7   5  26  169.75    4.51
   7  -5 -26  168.12    6.05
  -7   5  28    7.26    1.60
  -7   5  30  220.67    6.14
  -7   5  32    6.02    1.26
  -7   4 -35   17.58    2.71
  -7   4 -33   38.52    1.41
  -7   4 -31   29.49    1.92
   7  -4  31   30.19    3.23
  -7   4 -29   70.77    2.21
  -7   4 -27   17.41    1.57
   7  -4  27   17.45    2.57
  -7   4 -25    0.86    1.20
   7  -4  25    0.14    2.09
  -7   4 -23  234.14    5.91
  -7   4 -21    9.97    1.04
   7  -4  21    8.63    1.53
  -7   4 -19   15.24    1.30
   7  -4  19   16.18    1.77
  -7   4 -17    4.85    1.15
   7  -4  17    2.49    1.16
  -7   4 -15   58.29    2.05
   7  -4  15   61.13    2.41
  -7   4 -13  206.88    5.63
   7  -4  13  192.19    5.92
  -7   4 -11   79.73    2.55
   7  -4  11   85.22    2.53
  -7   4  -9   29.87    2.04
   7  -4   9   30.06    1.38
  -7   4  -7  138.36    5.73
   7  -4   7  143.83    4.41
  -7   4  -5    2.93    1.44
   7  -4   5    3.26    1.05
  -7   4  -3   51.79    2.78
   7  -4   3   56.98    2.25
   7  -4   1  177.63    5.01
  -7   4   1  179.56    7.55
   7  -4  -1  166.72    6.13
  -7   4   3   57.85    2.67
   7  -4  -3   56.54    2.12
  -7   4   5    1.71    0.72
   7  -4  -5    2.41    0.74
  -7   4   7  145.94    4.33
   7  -4  -7  136.16    5.29
  -7   4   9   29.18    1.41
   7  -4  -9   27.01    1.88
  -7   4  11   80.50    2.68
   7  -4 -11   83.87    2.52
   7  -4 -13  191.07    5.38
  -7   4  15   55.85    2.08
   7  -4 -15   66.13    2.50
  -7   4  17    2.70    0.82
   7  -4 -17    4.32    1.69
  -7   4  19   16.11    1.49
   7  -4 -19   20.95    2.06
  -7   4  21    9.42    1.18
   7  -4 -21   12.57    1.20
  -7   4  23  233.05    6.23
   7  -4 -23  215.60    7.49
  -7   4  25    0.28    1.35
   7  -4 -25    0.31    1.78
  -7   4  27   17.65    1.93
  -7   4  29   76.83    2.96
  -7   4  31   26.42    1.61
  -7   4  33   35.75    4.34
  -7   3 -36    7.59    3.77
  -7   3 -34  173.97    5.16
  -7   3 -32    1.11    1.33
  -7   3 -30  429.61   10.50
  -7   3 -28   13.88    1.49
  -7   3 -26   53.00    2.46
   7  -3  26   57.79    2.82
  -7   3 -24    0.38    1.00
   7  -3  24    0.38    1.09
  -7   3 -22  417.59   10.76
   7  -3  22  390.66    9.49
  -7   3 -20   27.63    1.35
   7  -3  20   27.15    1.42
  -7   3 -18   44.14    1.85
   7  -3  18   41.56    1.96
  -7   3 -16    2.45    0.83
   7  -3  16    0.29    0.98
  -7   3 -14  425.82   10.58
   7  -3  14  429.89   11.20
  -7   3 -12  105.24    3.28
   7  -3  12  106.52    3.28
  -7   3 -10   26.46    1.30
   7  -3  10   27.24    1.43
  -7   3  -8    0.82    0.64
   7  -3   8    1.14    0.81
  -7   3  -6   11.14    0.91
   7  -3   6   11.75    0.93
  -7   3  -4  151.35    4.50
   7  -3   4  155.31    4.97
  -7   3  -2  132.01    4.03
  -7   3   0    0.55    0.61
   7  -3   0    0.16    0.65
  -7   3   2  140.09    4.34
   7  -3  -2  133.01    4.94
  -7   3   4  155.39    4.10
   7  -3  -4  151.98    4.28
  -7   3   6   10.98    1.00
   7  -3  -6   14.67    1.67
  -7   3   8    1.89    0.70
   7  -3  -8    0.65    1.01
  -7   3  10   25.39    1.51
   7  -3 -10   29.41    2.31
  -7   3  12  100.05    3.28
   7  -3 -12  106.14    3.26
  -7   3  14  415.42   10.41
   7  -3 -14  444.28   15.57
  -7   3  16    0.91    0.99
   7  -3 -16    1.90    1.02
  -7   3  18   44.53    1.89
   7  -3 -18   46.01    1.99
  -7   3  20   31.04    1.83
   7  -3 -20   26.12    2.32
  -7   3  22  383.58    9.42
  -7   3  24    1.88    1.36
  -7   3  26   53.49    2.39
   7  -3 -26   60.78    3.57
  -7   3  28   14.00    1.52
  -7   3  30  415.15   10.24
  -7   3  32    1.01    1.50
  -7   3  34  171.62    5.08
  -7   2 -35   79.44    2.79
  -7   2 -33   18.60    2.29
  -7   2 -31  242.67    8.75
  -7   2 -29   24.24    2.05
  -7   2 -27   63.72    2.25
  -7   2 -25  120.42    3.68
  -7   2 -23   54.00    2.00
  -7   2 -21   86.70    3.02
   7  -2  21   86.99    4.16
  -7   2 -19   89.73    3.09
   7  -2  19   88.19    3.95
  -7   2 -17    1.37    0.78
   7  -2  17    1.30    1.32
  -7   2 -15   54.57    2.23
   7  -2  15   51.53    3.18
  -7   2 -13    8.63    0.87
   7  -2  13    8.06    1.23
  -7   2 -11  158.69    4.75
   7  -2  11  173.28    5.63
  -7   2  -9    8.00    0.85
   7  -2   9    6.59    0.95
  -7   2  -7   93.02    3.04
   7  -2   7   94.42    3.35
  -7   2  -5   31.84    1.44
   7  -2   5   31.29    1.41
  -7   2  -3  155.56    4.92
   7  -2   3  153.26    6.78
  -7   2  -1  172.53    7.50
  -7   2   1  168.41    4.73
   7  -2  -1  163.39    5.41
  -7   2   3  158.01    4.81
   7  -2  -3  159.82    4.66
  -7   2   5   32.55    1.48
   7  -2  -5   32.01    1.52
  -7   2   7   96.14    3.20
   7  -2  -7  100.92    4.49
  -7   2   9    7.12    0.75
   7  -2  -9    7.97    1.27
  -7   2  11  173.54    5.38
   7  -2 -11  169.31    5.36
  -7   2  13    9.61    0.99
   7  -2 -13    9.61    0.91
  -7   2  15   65.84    2.60
   7  -2 -15   57.00    2.88
  -7   2  17    1.85    0.69
   7  -2 -17    0.85    0.93
  -7   2  19   84.56    2.82
  -7   2  21   80.65    2.84
   7  -2 -21   83.97    3.94
  -7   2  23   52.14    2.19
   7  -2 -23   56.17    2.96
  -7   2  25  112.16    5.09
  -7   2  27   64.11    2.58
  -7   2  29   26.36    1.66
   7  -2 -29   25.61    2.69
  -7   2  31  239.37    6.46
  -7   2  33   14.70    1.46
  -7   2  35   72.90    3.00
  -7   1 -36   14.05    2.39
  -7   1 -34   34.51    2.76
  -7   1 -32   55.31    1.93
  -7   1 -30  359.03    8.62
   7  -1  30  344.15   11.86
  -7   1 -28   95.72    2.96
  -7   1 -26  127.95    4.01
   7  -1  26  126.82    5.09
  -7   1 -24   93.38    3.21
   7  -1  24   95.59    5.19
  -7   1 -22    2.48    0.89
   7  -1  22    1.82    1.02
  -7   1 -20  296.24    8.12
   7  -1  20  281.01   12.41
  -7   1 -18  501.34   12.13
   7  -1  18  511.14   18.54
  -7   1 -16    0.63    0.68
   7  -1  16    1.14    1.08
  -7   1 -14  934.46   21.86
   7  -1  14  922.92   31.44
  -7   1 -12  121.23    3.46
   7  -1  12  124.98    5.50
  -7   1 -10   36.44    1.57
   7  -1  10   37.80    2.18
  -7   1  -8   58.53    2.02
   7  -1   8   57.58    2.76
  -7   1  -6   66.31    2.12
   7  -1   6   71.31    3.45
  -7   1  -4   43.39    1.73
   7  -1   4   42.16    2.65
  -7   1  -2 1030.75   24.29
   7  -1   2 1038.83   34.07
  -7   1   0   -0.30    0.90
   7  -1   0   -0.86    1.28
  -7   1   2 1013.77   24.57
   7  -1  -2 1003.83   34.00
  -7   1   4   46.18    1.98
   7  -1  -4   46.04    2.61
  -7   1   6   68.79    2.61
   7  -1  -6   60.16    2.93
  -7   1   8   61.04    2.12
   7  -1  -8   60.17    2.90
  -7   1  10   37.95    1.59
   7  -1 -10   35.58    2.30
  -7   1  12  123.31    3.48
   7  -1 -12  123.74    5.74
  -7   1  14  942.32   22.19
   7  -1 -14  910.28   29.55
  -7   1  16    1.21    0.97
   7  -1 -16   -1.16    1.34
  -7   1  18  508.68   12.28
   7  -1 -18  496.31   16.77
  -7   1  20  294.81    8.19
   7  -1 -20  281.10    9.93
  -7   1  22    1.81    0.90
   7  -1 -22    1.72    1.87
  -7   1  24   88.23    3.00
   7  -1 -24   92.48    4.16
  -7   1  26  129.37    3.91
   7  -1 -26  135.28    5.18
  -7   1  28  100.13    3.19
   7  -1 -28   94.71    4.38
  -7   1  30  386.11    9.42
   7  -1 -30  364.85   12.27
  -7   1  32   64.71    2.82
   7  -1 -32   59.35    3.88
  -7   1  34   36.71    2.48
   7  -1 -34   34.36    3.53
  -7   1  36    8.11    1.74
  -7   0 -35   11.57    1.65
  -7   0 -33   43.56    2.32
   7   0  33   38.53    3.39
  -7   0 -31   38.55    2.21
   7   0  31   46.29    3.47
  -7   0 -29    2.36    0.95
   7   0  29    2.09    1.49
  -7   0 -27   59.12    2.12
   7   0  27   59.89    3.50
  -7   0 -25   47.95    1.72
   7   0  25   42.59    2.88
  -7   0 -23    2.18    0.91
   7   0  23    2.07    1.69
  -7   0 -21    4.68    0.80
   7   0  21    3.56    1.14
  -7   0 -19  419.95   10.29
   7   0  19  422.26   14.83
  -7   0 -17  523.20   12.44
   7   0  17  518.75   17.70
  -7   0 -15   15.11    1.51
   7   0  15   14.69    1.39
  -7   0 -13  104.55    3.24
   7   0  13   99.43    4.82
  -7   0 -11  185.99    5.03
   7   0  11  179.55    6.58
  -7   0  -9   54.82    2.00
   7   0   9   53.99    2.86
  -7   0  -7  111.84    3.44
   7   0   7  108.81    6.07
  -7   0  -5  139.52    4.39
   7   0   5  141.43    6.89
  -7   0  -3    3.17    0.68
   7   0   3    4.66    1.00
  -7   0  -1  991.05   23.16
   7   0   1 1004.47   32.95
   7   0  -1 1001.70   33.02
  -7   0   3    3.22    0.65
   7   0  -3    4.52    1.09
  -7   0   5  141.94    3.82
   7   0  -5  140.96    5.52
   7   0  -7  112.10    4.65
  -7   0   9   50.93    3.03
   7   0  -9   51.66    2.34
  -7   0  11  182.22    5.28
   7   0 -11  181.15    7.91
  -7   0  13  100.69    3.29
   7   0 -13   92.32    4.14
  -7   0  15   15.07    1.08
   7   0 -15   17.60    1.86
  -7   0  17  547.46   14.05
   7   0 -17  537.59   18.28
  -7   0  19  421.07   10.86
  -7   0  21    4.68    0.84
   7   0 -21    3.61    1.32
  -7   0  23    1.29    0.80
   7   0 -23   -0.23    1.15
  -7   0  25   45.13    2.10
   7   0 -25   47.08    2.67
  -7   0  27   59.35    2.31
   7   0 -27   52.46    3.14
  -7   0  29    2.64    1.42
   7   0 -29    6.65    2.24
  -7   0  31   45.88    2.26
   7   0 -31   46.44    3.42
  -7   0  33   39.58    2.29
   7   0 -33   42.86    3.80
  -7   0  35    9.52    1.70
  -7  -1 -36    9.73    1.86
  -7  -1 -34   37.98    2.46
   7   1  34   39.10    3.53
  -7  -1 -32    8.29    1.42
   7   1  32    9.42    1.98
  -7  -1 -30  315.78    8.35
   7   1  30  281.32    9.73
  -7  -1 -28   10.44    1.30
  -7  -1 -26  245.60    6.53
  -7  -1 -24  269.10    6.62
   7   1  24  262.86    9.94
  -7  -1 -22   37.84    2.42
   7   1  22   37.48    2.66
  -7  -1 -20    2.24    0.81
   7   1  20    1.77    1.12
  -7  -1 -18  238.46    5.65
   7   1  18  250.49    8.53
  -7  -1 -16   57.00    1.93
   7   1  16   52.35    3.09
  -7  -1 -14  455.54   11.27
   7   1  14  531.32   19.27
  -7  -1 -12  128.27    3.55
   7   1  12  137.10    5.66
  -7  -1 -10  223.74    5.87
   7   1  10  232.12    9.23
  -7  -1  -8   40.62    1.66
   7   1   8   45.02    2.42
  -7  -1  -6  270.45    7.10
   7   1   6  264.28   10.55
  -7  -1  -4    1.05    0.68
   7   1   4    1.53    0.95
  -7  -1  -2  395.88   11.43
   7   1   2  376.12   14.89
  -7  -1   2  383.52   10.05
   7   1  -2  395.73   14.70
  -7  -1   4    1.89    0.71
   7   1  -4    1.20    0.96
  -7  -1   6  260.85    6.83
   7   1  -6  254.21    8.93
  -7  -1   8   43.07    1.87
   7   1  -8   44.67    2.40
  -7  -1  10  228.12    6.67
   7   1 -10  228.06    8.41
  -7  -1  12  127.57    3.69
   7   1 -12  126.80    5.15
  -7  -1  14  449.30   10.97
   7   1 -14  441.73   17.91
  -7  -1  16   55.31    2.15
   7   1 -16   51.23    2.77
  -7  -1  18  244.87    6.13
   7   1 -18  251.90    8.81
  -7  -1  20    1.29    0.89
   7   1 -20    2.80    1.22
  -7  -1  22   39.50    1.67
   7   1 -22   39.37    2.74
  -7  -1  24  287.15    7.36
   7   1 -24  273.10    9.68
  -7  -1  26  229.67    6.01
   7   1 -26  230.44    9.90
  -7  -1  28   14.70    1.61
   7   1 -28   14.90    2.43
  -7  -1  30  284.01    7.64
   7   1 -30  309.79   11.31
  -7  -1  32    9.16    1.68
   7   1 -32    8.08    2.91
  -7  -1  34   37.29    2.67
   7   1 -34   58.21    3.88
  -7  -1  36    9.47    1.53
  -7  -2 -35    0.19    1.22
   7   2  35   -0.54    3.43
  -7  -2 -33   14.16    1.99
   7   2  33   17.06    3.19
  -7  -2 -31   39.57    2.35
   7   2  31   41.49    3.22
  -7  -2 -29   78.74    2.72
   7   2  29   80.34    4.24
  -7  -2 -27    0.25    1.08
  -7  -2 -25  124.10    3.76
   7   2  25  128.19    5.06
  -7  -2 -23   43.18    1.80
   7   2  23   37.48    2.27
  -7  -2 -21  204.96    5.90
   7   2  21  195.99    7.82
  -7  -2 -19   -0.48    0.82
   7   2  19   -0.55    1.47
  -7  -2 -17    5.27    1.00
   7   2  17    5.33    1.16
  -7  -2 -15    0.03    0.61
   7   2  15    0.44    0.90
  -7  -2 -13  363.99    9.16
  -7  -2 -11   65.86    2.16
   7   2  11   65.82    3.85
  -7  -2  -9  369.92    9.60
   7   2   9  375.94   13.50
  -7  -2  -7  222.63    6.24
   7   2   7  221.99    9.51
  -7  -2  -5  188.94    5.01
   7   2   5  186.05    8.24
  -7  -2  -3   54.14    2.07
   7   2   3   59.00    3.15
  -7  -2  -1   57.73    1.93
   7   2   1   63.90    3.24
   7   2  -1   57.91    3.26
  -7  -2   3   58.36    2.22
   7   2  -3   52.67    2.52
  -7  -2   5  190.52    6.04
   7   2  -5  189.95    7.11
  -7  -2   7  218.84    5.73
   7   2  -7  219.89    8.45
  -7  -2   9  375.05   10.04
   7   2  -9  368.42   12.68
  -7  -2  11   62.09    2.08
   7   2 -11   65.61    2.87
  -7  -2  13  367.68   10.22
   7   2 -13  356.42   14.57
  -7  -2  15    1.38    0.68
   7   2 -15   -0.09    1.02
  -7  -2  17    4.77    0.93
   7   2 -17    4.71    1.32
  -7  -2  19    0.08    1.01
  -7  -2  21  186.02    5.13
   7   2 -21  183.43    7.52
  -7  -2  23   38.13    1.65
   7   2 -23   38.73    2.53
  -7  -2  25  124.68    3.68
   7   2 -25  130.97    5.66
  -7  -2  27    2.15    1.55
   7   2 -27    0.09    2.10
  -7  -2  29   78.47    3.18
   7   2 -29   77.47    2.71
  -7  -2  31   42.95    2.11
   7   2 -31   43.37    2.90
  -7  -2  33   13.84    1.86
   7   2 -33   18.72    3.52
  -7  -2  35   -0.28    1.26
  -7  -3 -34   12.66    1.89
   7   3  34   12.99    1.95
  -7  -3 -32   22.59    3.20
   7   3  32   26.36    3.73
  -7  -3 -30  187.64    5.44
   7   3  30  175.38    7.20
  -7  -3 -28   31.43    1.86
   7   3  28   33.95    2.95
  -7  -3 -26   51.51    3.17
   7   3  26   59.50    3.69
  -7  -3 -24  153.92    4.81
   7   3  24  143.87    5.20
  -7  -3 -22   66.72    2.43
   7   3  22   59.14    3.18
  -7  -3 -20   21.26    1.24
  -7  -3 -18  179.91    4.93
   7   3  18  177.15    6.67
  -7  -3 -16    5.66    1.11
   7   3  16    3.45    1.13
  -7  -3 -14  659.15   15.86
   7   3  14  696.03   24.76
  -7  -3 -12  107.43    5.10
   7   3  12  100.30    4.58
  -7  -3 -10  274.10    7.54
   7   3  10  268.80   10.73
  -7  -3  -8    0.40    0.62
   7   3   8   -0.17    0.94
  -7  -3  -6  342.91    8.29
   7   3   6  339.06   12.54
  -7  -3  -4  140.77    4.06
   7   3   4  129.16    5.08
  -7  -3  -2  866.62   20.51
   7   3   2  824.94   27.03
  -7  -3   0    0.19    0.75
   7   3   0   -0.29    1.01
  -7  -3   2  951.73   22.46
   7   3  -2 1116.34   34.76
   7   3  -4  175.20    6.62
  -7  -3   6  338.25   12.23
   7   3  -6  343.88   11.35
  -7  -3   8    0.98    0.74
   7   3  -8    1.86    1.12
  -7  -3  10  273.35    6.84
   7   3 -10  388.49   14.46
  -7  -3  12  103.35    3.25
   7   3 -12  109.38    4.28
  -7  -3  14  664.84   16.85
   7   3 -14  662.37   23.00
  -7  -3  16    4.28    0.86
   7   3 -16    5.09    1.28
  -7  -3  18  178.73    4.88
   7   3 -18  168.40    6.88
  -7  -3  20   21.86    1.96
   7   3 -20   23.02    1.99
  -7  -3  22   61.55    2.28
   7   3 -22   63.19    3.32
  -7  -3  24  134.41    4.01
   7   3 -24  137.15    5.55
  -7  -3  26   55.20    2.23
  -7  -3  28   30.30    2.85
   7   3 -28   42.62    2.89
  -7  -3  30  169.42    5.12
   7   3 -30  169.07    7.35
  -7  -3  32   21.69    1.87
   7   3 -32   27.52    2.48
  -7  -3  34   14.80    2.08
   7   3 -34   11.21    2.60
  -7  -4 -33   50.87    4.78
   7   4  33   55.23    4.10
  -7  -4 -31   38.60    1.99
   7   4  31   32.65    2.55
  -7  -4 -29  135.43    3.51
   7   4  29  141.21    7.32
  -7  -4 -27   89.59    4.07
   7   4  27   78.30    3.51
  -7  -4 -25    2.10    1.00
  -7  -4 -23   38.29    1.76
   7   4  23   40.72    2.85
  -7  -4 -21    4.35    1.82
   7   4  21    2.36    1.77
  -7  -4 -19    0.84    1.12
   7   4  19    1.10    1.86
  -7  -4 -17  111.82    3.31
   7   4  17  135.84    6.18
  -7  -4 -15  152.81    4.19
   7   4  15  137.12    5.54
  -7  -4 -13  197.27    5.53
   7   4  13  183.32    7.54
  -7  -4 -11  164.06    4.42
   7   4  11  158.28    6.15
  -7  -4  -9    0.55    0.70
   7   4   9    0.33    1.13
  -7  -4  -7    3.32    0.78
   7   4   7    4.35    1.25
  -7  -4  -5  100.79    3.24
   7   4   5  127.27    5.87
  -7  -4  -3  121.76    3.69
   7   4   3  117.79    6.28
  -7  -4  -1  140.38    4.05
   7   4   1  157.08    6.56
   7   4  -1  130.33    5.16
  -7  -4   3  115.39    3.98
   7   4  -3  114.68    5.04
  -7  -4   5   99.13    5.14
   7   4  -5   93.88    4.57
  -7  -4   7    3.41    1.06
   7   4  -7    3.58    1.70
  -7  -4   9    1.54    0.86
   7   4  -9   -0.45    1.07
  -7  -4  11  185.11    5.72
   7   4 -11  165.61    6.56
  -7  -4  13  201.67    5.37
   7   4 -13  192.16    6.78
  -7  -4  15  140.63    4.38
   7   4 -15  140.40    5.55
  -7  -4  17  109.97    3.53
   7   4 -17  102.56    4.29
  -7  -4  19   -0.12    0.94
   7   4 -19    0.86    1.70
  -7  -4  21    3.21    0.93
   7   4 -21    2.78    1.34
  -7  -4  23   43.86    3.16
   7   4 -23   42.14    3.03
  -7  -4  25    1.28    1.16
   7   4 -25    1.66    1.61
  -7  -4  27   79.85    3.08
   7   4 -27   81.99    4.26
  -7  -4  29  134.78    5.87
   7   4 -29  135.94    5.70
  -7  -4  31   40.01    2.15
  -7  -4  33   47.49    3.24
   7   4 -33   49.81    2.76
  -7  -5 -32    1.05    2.26
   7   5  32    0.46    4.10
  -7  -5 -30  263.03    6.73
   7   5  30  251.03    8.15
  -7  -5 -28    0.25    1.55
   7   5  28    0.46    1.70
  -7  -5 -26  449.95   15.94
   7   5  26  377.82   12.19
  -7  -5 -24   -0.68    1.13
   7   5  24   -1.43    1.65
  -7  -5 -22    7.01    1.33
   7   5  22    7.52    2.21
  -7  -5 -20   30.87    1.52
   7   5  20   36.19    2.72
  -7  -5 -18  393.96   10.05
   7   5  18  339.23   12.45
  -7  -5 -16    4.72    0.92
   7   5  16    6.42    1.48
  -7  -5 -14  105.57    3.17
   7   5  14  110.31    5.12
  -7  -5 -12   20.79    1.57
   7   5  12   19.56    1.72
  -7  -5 -10   46.17    2.88
   7   5  10   44.95    2.78
  -7  -5  -8    1.44    1.12
   7   5   8    2.51    1.25
  -7  -5  -6  156.23    6.28
   7   5   6  122.42    5.49
  -7  -5  -4   36.25    2.11
   7   5   4   36.21    2.30
  -7  -5  -2   36.85    2.16
   7   5   2   35.45    2.84
  -7  -5   0   -0.24    1.00
   7   5   0    0.85    1.18
  -7  -5   2   -1.12    1.51
   7   5  -2   35.17    2.22
  -7  -5   4   35.86    2.47
   7   5  -4   33.88    2.45
  -7  -5   6  113.53    4.76
   7   5  -6  111.78    5.02
  -7  -5   8    2.22    1.07
   7   5  -8    3.61    1.81
  -7  -5  10   50.18    2.76
   7   5 -10   46.79    2.69
  -7  -5  12   21.85    1.83
   7   5 -12   21.72    2.40
  -7  -5  14  107.13    4.41
   7   5 -14   97.79    3.79
   7   5 -16    3.97    1.40
  -7  -5  18  347.00   11.93
   7   5 -18  362.24   13.12
  -7  -5  20   37.20    2.06
   7   5 -20   32.58    2.96
  -7  -5  22    7.24    1.30
   7   5 -22    7.11    1.79
  -7  -5  24   -2.00    1.54
   7   5 -24    1.09    2.05
  -7  -5  26  462.34   11.37
   7   5 -26  381.85   13.40
  -7  -5  28    0.50    2.39
   7   5 -28    0.40    1.74
  -7  -5  30  260.31    9.27
   7   5 -30  253.85    8.90
  -7  -5  32   -2.22    3.83
   7   5 -32   -0.78    2.01
  -7  -6 -31   83.19    3.17
   7   6  31   96.96    5.58
  -7  -6 -29   10.87    1.22
   7   6  29   14.05    3.14
  -7  -6 -27   50.82    4.71
   7   6  27   53.29    4.00
  -7  -6 -25   80.22    3.08
   7   6  25   80.12    2.85
  -7  -6 -23    2.23    1.31
   7   6  23    1.45    2.34
  -7  -6 -21    4.47    1.13
   7   6  21    5.98    2.41
  -7  -6 -19  273.40    7.16
   7   6  19  279.35   10.03
  -7  -6 -17  108.04    3.26
   7   6  17  103.13    4.69
  -7  -6 -15   75.09    3.50
   7   6  15   78.18    4.28
  -7  -6 -13    0.83    1.70
   7   6  13    1.31    2.03
  -7  -6 -11   -0.95    1.43
   7   6  11    0.38    1.30
  -7  -6  -9   13.72    1.54
   7   6   9   10.12    1.75
  -7  -6  -7    2.80    1.53
   7   6   7    2.96    1.81
  -7  -6  -5   44.35    2.44
   7   6   5   40.23    2.86
  -7  -6  -3  107.02    5.11
   7   6   3  111.73    4.94
  -7  -6  -1   -0.37    1.05
   7   6   1    0.37    1.29
  -7  -6   1    0.25    1.18
  -7  -6   3  100.70    5.08
   7   6  -3  101.49    4.96
  -7  -6   5   36.21    2.21
   7   6  -5   42.74    3.11
  -7  -6   7    2.33    1.56
   7   6  -7    1.17    1.32
  -7  -6   9   11.58    1.54
   7   6  -9   11.86    1.70
  -7  -6  11   -0.43    1.11
   7   6 -11   -0.30    1.32
  -7  -6  13    2.00    1.39
   7   6 -13    1.78    1.93
  -7  -6  15   72.43    3.90
   7   6 -15   78.44    4.20
  -7  -6  17  103.85    4.93
   7   6 -17  111.32    5.27
  -7  -6  19  284.70   11.91
   7   6 -19  272.56    9.58
  -7  -6  21    4.60    2.18
   7   6 -21    7.12    2.10
  -7  -6  23    2.50    1.21
   7   6 -23    3.10    1.62
  -7  -6  25   80.67    2.91
   7   6 -25   78.55    3.99
  -7  -6  27   55.21    3.23
   7   6 -27   48.88    4.02
  -7  -6  29   10.16    2.04
   7   6 -29   10.85    3.58
   7   6 -31   89.77    6.81
  -7  -7 -28   11.24    2.43
   7   7  28    1.44    2.40
  -7  -7 -26   79.59    3.21
   7   7  26   77.28    5.92
  -7  -7 -24    9.48    1.19
   7   7  24   15.40    3.66
  -7  -7 -22    0.79    1.58
  -7  -7 -20    4.05    2.23
   7   7  20    3.02    2.73
  -7  -7 -18  479.55   14.74
   7   7  18  444.65   14.54
  -7  -7 -16   42.56    2.35
   7   7  16   43.19    2.67
  -7  -7 -14   52.89    2.59
   7   7  14   50.88    3.10
  -7  -7 -12   14.53    1.58
   7   7  12   15.69    1.93
  -7  -7 -10    0.70    1.73
   7   7  10    2.56    1.66
  -7  -7  -8    2.03    1.29
   7   7   8    2.82    1.57
  -7  -7  -6  157.60    5.70
   7   7   6  163.41    6.55
  -7  -7  -4    4.06    1.87
   7   7   4    3.93    1.61
  -7  -7  -2  112.22    5.13
   7   7   2  107.04    4.92
  -7  -7   0   -0.05    1.88
   7   7   0   -0.29    1.58
  -7  -7   2   97.18    4.73
   7   7  -2  102.67    4.67
  -7  -7   4    4.05    1.42
   7   7  -4    2.56    1.81
  -7  -7   6  160.49    6.17
   7   7  -6  164.72    6.33
  -7  -7   8    2.51    1.44
   7   7  -8    3.81    2.33
  -7  -7  10    2.14    1.90
   7   7 -10    2.61    1.68
  -7  -7  12   15.45    2.21
   7   7 -12   18.21    2.61
  -7  -7  14   47.81    2.80
   7   7 -14   52.12    2.92
  -7  -7  16   42.23    3.25
   7   7 -16   37.42    2.69
  -7  -7  18  452.90   13.99
   7   7 -18  444.26   14.44
  -7  -7  20    3.33    1.72
   7   7 -20    3.11    1.92
  -7  -7  22    0.72    1.90
  -7  -7  24   13.56    2.28
   7   7 -24    8.39    1.99
  -7  -7  26  103.78    5.39
   7   7 -26   95.70    5.57
  -7  -8 -17   21.82    3.36
   7   8  17   25.10    2.72
  -7  -8 -15  163.76    6.93
   7   8  15  134.84    5.22
  -7  -8 -13   14.21    2.24
   7   8  13   17.77    2.21
  -7  -8 -11   37.18    2.21
   7   8  11   44.23    2.24
  -7  -8  -9    0.72    1.45
   7   8   9    1.07    1.71
  -7  -8  -7   -0.26    1.31
   7   8   7    1.11    1.60
  -7  -8  -5   45.77    2.69
   7   8   5   64.98    3.84
  -7  -8  -3   19.63    2.32
   7   8   3   19.22    2.30
  -7  -8  -1   24.27    1.93
   7   8   1   24.16    2.46
  -7  -8   1   27.01    2.37
   7   8  -1   24.11    2.87
  -7  -8   3   -1.46    2.07
   7   8  -3   19.76    3.24
  -7  -8   5   38.89    3.52
   7   8  -5   40.50    3.18
  -7  -8   7    2.43    2.11
   7   8  -7    0.40    1.73
  -7  -8   9    0.70    1.41
   7   8  -9    0.43    1.88
  -7  -8  11   43.27    2.42
   7   8 -11   55.72    3.21
  -7  -8  13   12.84    2.43
   7   8 -13   13.49    1.46
  -8   7 -13   14.69    1.49
   8  -7  13   15.99    2.27
  -8   7 -11   39.14    1.76
   8  -7  11   41.07    3.03
  -8   7  -9    0.00    1.03
   8  -7   9    1.26    1.95
  -8   7  -7    0.90    1.61
   8  -7   7    0.74    2.33
  -8   7  -5   40.87    1.81
   8  -7   5   41.93    2.89
  -8   7  -3   15.96    1.39
   8  -7   3   14.61    2.50
   8  -7   1   22.87    2.67
  -8   7   1   29.92    2.02
   8  -7  -1   30.56    2.71
  -8   7   3   15.88    1.60
   8  -7  -3   18.05    2.05
  -8   7   5   45.45    1.90
  -8   7   7    1.60    1.20
   8  -7  -7   -0.24    1.46
  -8   7   9   -0.31    1.25
   8  -7  -9    0.52    1.97
  -8   7  11   46.02    1.78
   8  -7 -11   39.31    2.33
  -8   7  13   15.82    2.17
   8  -7 -13   14.60    2.32
  -8   7  15  131.21    5.25
   8  -7 -15  140.04    4.74
  -8   7  17   24.89    2.05
   8  -7 -17   28.65    4.03
  -8   6 -24  100.07    3.74
   8  -6  24  101.24    6.97
  -8   6 -22   10.35    1.67
   8  -6  22   10.74    1.16
  -8   6 -20   63.31    2.80
   8  -6  20   61.78    4.77
  -8   6 -18    1.98    1.27
   8  -6  18    0.99    1.91
  -8   6 -16   68.06    2.79
   8  -6  16   64.96    3.30
  -8   6 -14   60.74    3.21
   8  -6  14   65.49    3.18
  -8   6 -12   67.02    2.24
   8  -6  12   68.10    3.63
  -8   6 -10    1.71    1.15
   8  -6  10    1.77    1.45
  -8   6  -8   27.88    1.66
   8  -6   8   25.31    2.30
  -8   6  -6   48.53    2.07
   8  -6   6   47.86    2.87
  -8   6  -4   43.74    1.99
   8  -6   4   37.94    2.45
  -8   6   0   34.65    1.90
   8  -6   0   34.39    2.26
  -8   6   2   48.37    2.33
   8  -6  -2   49.22    2.76
  -8   6   4   45.92    2.24
   8  -6  -4   45.35    3.03
  -8   6   6   49.30    2.22
   8  -6  -6   46.76    3.09
  -8   6   8   24.60    2.15
   8  -6  -8   22.94    2.24
  -8   6  10    1.67    1.03
   8  -6 -10    1.16    1.85
  -8   6  12   77.80    2.87
   8  -6 -12   71.13    3.37
  -8   6  14   60.84    2.29
   8  -6 -14   64.42    2.96
  -8   6  16   60.68    2.54
   8  -6 -16   68.96    3.96
  -8   6  18    1.82    1.78
   8  -6 -18    0.89    2.33
  -8   6  20   69.73    2.11
   8  -6 -20   62.79    3.19
  -8   6  22   12.20    1.24
   8  -6 -22    8.20    2.10
  -8   6  24   94.27    3.27
   8  -6 -24   91.88    3.05
  -8   6  28   83.77    4.49
   8  -6 -28   57.91    6.59
  -8   5 -31   20.60    2.82
   8  -5  31   17.24    1.45
  -8   5 -29  108.95    4.42
  -8   5 -27   29.76    2.63
  -8   5 -25    7.82    1.43
   8  -5  25    1.70    2.37
  -8   5 -23   49.52    1.59
   8  -5  23   44.42    4.22
  -8   5 -21   56.85    2.88
   8  -5  21   54.90    3.22
  -8   5 -19   26.19    1.75
  -8   5 -17   52.96    2.25
   8  -5  17   51.82    2.84
  -8   5 -15   19.16    1.62
  -8   5 -13  146.93    4.23
   8  -5  13  132.94    5.90
  -8   5 -11   72.64    2.57
   8  -5  11   72.26    3.00
  -8   5  -9    4.45    1.31
   8  -5   9    5.09    1.37
  -8   5  -7    0.72    0.87
   8  -5   7    0.88    1.05
  -8   5  -5   60.25    2.24
   8  -5   5   51.31    2.42
  -8   5  -3    7.30    1.00
   8  -5   3    1.74    0.99
  -8   5  -1   42.13    1.81
   8  -5   1   40.38    1.78
  -8   5   1   39.69    1.68
   8  -5  -1   40.64    1.97
  -8   5   3    7.14    1.14
   8  -5  -3    7.07    1.08
  -8   5   5   48.53    2.15
   8  -5  -5   50.70    2.12
  -8   5   7    0.62    0.98
   8  -5  -7    0.56    1.01
  -8   5   9    5.85    1.16
   8  -5  -9    5.87    1.11
  -8   5  11   74.80    2.82
   8  -5 -11   89.90    3.05
  -8   5  13  140.87    4.36
   8  -5 -13  139.23    3.97
  -8   5  15   17.74    1.56
   8  -5 -15   20.03    1.82
  -8   5  17   53.36    2.67
  -8   5  19   31.56    1.76
   8  -5 -19   26.44    2.28
  -8   5  21   46.59    2.37
   8  -5 -21   46.13    3.24
  -8   5  23   54.06    2.22
   8  -5 -23   46.89    3.52
  -8   5  25    9.30    1.59
   8  -5 -25    9.24    1.84
  -8   5  27   38.92    3.17
  -8   5  29  131.28    5.08
  -8   4 -32   86.35    3.04
  -8   4 -30   16.82    1.54
  -8   4 -28   14.47    1.63
  -8   4 -26   19.64    1.58
   8  -4  26   20.28    3.26
  -8   4 -24  123.37    3.19
   8  -4  24  123.18    5.68
  -8   4 -22    6.58    1.14
   8  -4  22    4.93    1.58
  -8   4 -20  210.15    5.50
   8  -4  20  175.75    4.88
  -8   4 -18   11.34    1.17
   8  -4  18   11.28    1.15
  -8   4 -16   32.47    1.75
   8  -4  16   36.85    2.79
  -8   4 -14   80.27    2.72
   8  -4  14   82.18    3.06
  -8   4 -12  237.80    6.46
   8  -4  12  245.23    6.48
  -8   4 -10   55.93    2.20
   8  -4  10   57.51    2.16
  -8   4  -8  178.27    5.11
   8  -4   8  177.53    7.10
  -8   4  -6   -0.66    0.76
   8  -4   6   -0.43    0.84
  -8   4  -4   10.94    1.15
   8  -4   4   11.41    1.19
  -8   4  -2   23.70    1.39
   8  -4   2   24.07    2.08
   8  -4   0  676.00   16.04
  -8   4   2   24.90    1.46
   8  -4  -2   23.83    1.50
  -8   4   4   12.09    1.10
   8  -4  -4   12.70    1.09
  -8   4   6   -0.06    1.15
   8  -4  -6   -0.03    1.18
  -8   4   8  183.72    4.75
   8  -4  -8  182.81    7.17
  -8   4  10   62.42    2.36
  -8   4  12  243.74    6.08
   8  -4 -12  246.20    8.94
  -8   4  14   84.95    3.15
   8  -4 -14   90.41    2.91
  -8   4  16   32.43    1.58
   8  -4 -16   32.38    1.50
  -8   4  18   11.03    1.28
   8  -4 -18   12.07    2.02
  -8   4  20  186.79    4.87
   8  -4 -20  193.25    6.88
  -8   4  22    5.61    1.79
  -8   4  24  137.32    3.66
  -8   4  26   19.83    1.95
  -8   4  28   14.77    1.95
  -8   4  30   19.32    2.50
  -8   3 -33   54.12    3.37
  -8   3 -31   98.64    3.21
  -8   3 -29   45.73    1.90
  -8   3 -27    0.77    1.43
  -8   3 -25    2.14    1.19
  -8   3 -23   30.97    1.61
  -8   3 -21   56.30    2.14
   8  -3  21   58.64    2.43
  -8   3 -19   36.44    1.79
   8  -3  19   37.23    1.79
  -8   3 -17   51.50    1.95
   8  -3  17   59.45    3.46
  -8   3 -15  156.42    4.30
  -8   3 -13  205.62    5.47
   8  -3  13  208.09    5.59
  -8   3 -11   12.46    1.09
   8  -3  11   13.07    1.11
  -8   3  -9   28.35    1.52
   8  -3   9   25.79    2.05
  -8   3  -7   21.39    1.22
   8  -3   7   21.11    2.17
  -8   3  -5   38.83    1.80
   8  -3   5   40.57    1.72
  -8   3  -3    3.03    0.85
   8  -3   3    3.14    1.21
   8  -3   1  712.38   24.43
  -8   3   1  723.03   17.47
   8  -3  -1  717.37   23.54
  -8   3   3    2.16    0.89
   8  -3  -3    2.33    0.96
  -8   3   5   40.34    1.63
   8  -3  -5   40.84    1.66
  -8   3   7   20.21    1.31
   8  -3  -7   21.43    1.30
  -8   3   9   28.51    1.39
   8  -3  -9   31.96    2.04
  -8   3  11   14.62    1.23
   8  -3 -11   13.19    2.07
  -8   3  13  208.26    5.95
   8  -3 -13  214.41    5.89
  -8   3  15  161.19    4.27
   8  -3 -17   55.97    3.27
  -8   3  19   36.21    1.79
  -8   3  21   57.96    2.48
   8  -3 -21   58.98    3.77
  -8   3  23   30.07    1.76
  -8   3  25    1.02    1.20
  -8   3  27    1.38    1.39
   8  -3 -27   -2.31    2.72
  -8   3  29   47.51    1.81
   8  -3 -29   49.02    3.27
  -8   3  31  101.57    2.91
  -8   3  33   57.89    4.01
  -8   2 -34    2.80    2.28
  -8   2 -32  162.27    4.68
  -8   2 -30    0.89    2.76
  -8   2 -28   84.09    2.97
   8  -2  28   84.37    4.01
  -8   2 -26   -0.99    1.50
   8  -2  26   -0.24    2.35
  -8   2 -24  120.28    3.46
  -8   2 -22   38.06    1.78
   8  -2  22   41.62    2.67
  -8   2 -20  143.04    3.80
   8  -2  20  140.14    5.53
  -8   2 -18   41.05    1.83
   8  -2  18   44.72    2.89
  -8   2 -16  111.42    3.30
   8  -2  16  117.16    4.76
  -8   2 -14   -0.14    0.86
   8  -2  14    3.34    1.72
  -8   2 -12  328.54    8.43
   8  -2  12  334.57    8.89
  -8   2 -10    9.13    1.08
   8  -2  10    9.03    1.21
  -8   2  -8   61.75    2.47
   8  -2   8   66.85    2.58
  -8   2  -6   70.98    2.70
   8  -2   6   72.40    2.60
  -8   2  -4    5.27    0.91
   8  -2   4    5.79    1.00
  -8   2  -2   61.30    2.29
   8  -2   0  914.87   21.30
  -8   2   2   66.68    2.31
   8  -2  -2   67.92    2.44
  -8   2   4    5.45    1.06
   8  -2  -4    4.85    1.10
  -8   2   6   71.60    2.73
   8  -2  -6   77.19    3.38
  -8   2   8   60.90    2.50
   8  -2  -8   57.77    2.76
  -8   2  10   10.61    0.98
   8  -2 -10   12.12    1.44
  -8   2  12  350.68    9.54
   8  -2 -12  330.72   12.05
  -8   2  14    2.13    1.17
   8  -2 -14    1.19    1.67
  -8   2  16  116.45    3.60
   8  -2 -16  119.81    5.59
  -8   2  18   43.25    2.01
   8  -2 -18   42.82    2.88
  -8   2  20  155.38    4.61
   8  -2 -20  149.00    5.99
  -8   2  22   40.77    1.91
   8  -2 -22   39.61    2.54
  -8   2  24  142.08    4.43
   8  -2 -24  135.29    5.94
  -8   2  26    0.71    1.29
  -8   2  28   81.09    3.25
  -8   2  30    0.87    1.95
   8  -2 -30    0.73    1.97
  -8   2  32  171.30    4.62
  -8   1 -33   21.52    1.76
   8  -1  33   32.90    5.98
  -8   1 -31   15.94    1.72
  -8   1 -29   55.12    2.74
  -8   1 -27   63.60    2.69
   8  -1  27   67.95    3.58
  -8   1 -25    3.78    1.07
   8  -1  25    5.00    2.07
  -8   1 -23   67.11    3.62
   8  -1  23   74.74    3.81
  -8   1 -21    2.32    1.07
   8  -1  21    1.51    1.55
  -8   1 -19    5.38    0.87
   8  -1  19    8.46    2.03
  -8   1 -17   51.19    2.25
   8  -1  17   49.33    2.87
  -8   1 -15   83.88    3.03
   8  -1  15   86.00    4.06
  -8   1 -13  121.52    3.44
   8  -1  13  124.99    5.27
  -8   1 -11  226.02    5.80
   8  -1  11  228.49    8.69
  -8   1  -9   48.05    1.79
  -8   1  -7  116.05    3.46
   8  -1   7  115.58    4.95
  -8   1  -5  135.99    3.71
   8  -1   5  131.46    5.89
  -8   1  -3  140.13    3.93
   8  -1   3  146.70    5.54
  -8   1  -1  104.94    3.14
  -8   1   1  101.43    3.35
   8  -1  -1  102.77    4.66
  -8   1   3  140.83    4.08
   8  -1  -3  149.40    6.17
  -8   1   5  131.73    4.04
   8  -1  -5  132.77    5.19
  -8   1   7  124.09    3.93
   8  -1  -7  119.09    5.17
  -8   1   9   49.11    2.09
   8  -1  -9   47.84    2.55
  -8   1  11  235.91    6.46
   8  -1 -11  217.32    7.94
  -8   1  13  129.30    3.71
  -8   1  15   82.80    2.86
  -8   1  17   47.48    3.34
   8  -1 -17   54.90    3.52
  -8   1  19    5.61    0.93
   8  -1 -19    5.99    1.38
  -8   1  21    1.59    1.01
   8  -1 -21    2.50    2.03
  -8   1  23   72.69    2.69
   8  -1 -23   72.12    3.69
  -8   1  25    4.93    1.22
   8  -1 -25    4.58    1.67
  -8   1  27   68.95    3.19
   8  -1 -27   68.21    4.34
  -8   1  29   54.02    2.53
   8  -1 -29   48.12    3.10
  -8   1  31   20.89    1.28
   8  -1 -31   18.63    2.72
  -8   1  33   27.25    2.79
  -8   0 -34    0.01    2.24
   8   0  34    1.79    2.42
  -8   0 -32   67.27    2.92
  -8   0 -30    3.88    1.65
   8   0  30    9.45    3.59
  -8   0 -28   41.96    2.58
   8   0  28   36.70    3.34
  -8   0 -26    6.92    1.38
   8   0  26    5.76    1.82
  -8   0 -24   79.36    2.73
   8   0  24   89.70    4.77
  -8   0 -22    7.86    1.19
   8   0  22    6.30    2.13
  -8   0 -20  137.52    4.17
   8   0  20  123.43    5.62
  -8   0 -18   22.64    1.53
   8   0  18   20.15    2.34
  -8   0 -16  224.53    6.15
   8   0  16  224.76    8.15
  -8   0 -14  116.50    6.61
   8   0  14  115.86    5.06
  -8   0 -12  413.34    9.86
   8   0  12  425.82   15.88
  -8   0 -10   43.71    2.30
   8   0  10   43.35    2.71
  -8   0  -8  293.23   10.90
   8   0   8  303.12   10.48
  -8   0  -6  123.70    3.57
   8   0   6  117.67    4.79
  -8   0  -4  810.20   19.45
   8   0   4  827.19   26.64
  -8   0  -2    0.12    0.65
   8   0   2   -0.56    1.08
  -8   0   0  344.02   13.40
   8   0   0  356.65   12.36
  -8   0   2   -0.37    1.05
   8   0  -2    0.01    1.17
  -8   0   4  855.56   29.99
   8   0  -4  813.95   26.37
  -8   0   6  127.04    4.12
   8   0  -6  130.32    5.46
  -8   0   8  293.07    7.46
  -8   0  10   43.50    1.90
   8   0 -10   44.67    2.47
  -8   0  12  429.91   11.37
   8   0 -12  424.67   14.20
  -8   0  14  120.35    3.54
   8   0 -14  119.12    4.90
  -8   0  16  250.93    6.78
   8   0 -16  215.28    9.22
  -8   0  18   20.90    1.38
   8   0 -18   24.77    2.31
  -8   0  20  129.11    4.15
   8   0 -20  130.37    5.11
  -8   0  22    7.45    1.06
   8   0 -22    9.81    1.73
  -8   0  24   70.71    3.17
   8   0 -24   77.45    3.94
  -8   0  26    5.68    1.20
   8   0 -26    8.32    2.34
  -8   0  28   41.53    1.99
   8   0 -28   48.29    3.10
  -8   0  30    4.39    1.62
   8   0 -30    4.76    3.06
  -8   0  32   61.72    2.02
   8   0 -32   63.51    4.12
  -8   0  34    2.63    3.54
  -8  -1 -33   -0.68    1.35
  -8  -1 -31  147.10    4.73
   8   1  31  146.52    6.67
  -8  -1 -29   15.58    1.64
   8   1  29   14.72    2.91
  -8  -1 -27  101.14    2.93
   8   1  27  106.65    5.16
  -8  -1 -25   71.81    2.72
   8   1  25   69.93    4.24
  -8  -1 -23    1.33    1.06
   8   1  23    2.43    2.14
  -8  -1 -21    5.20    1.09
   8   1  21    5.95    1.99
  -8  -1 -19  112.97    4.00
   8   1  19  115.73    6.52
  -8  -1 -17   38.07    1.81
   8   1  17   40.53    2.56
  -8  -1 -15  175.11    4.46
   8   1  15  174.90    6.37
  -8  -1 -13   18.17    1.11
   8   1  13   18.75    1.58
  -8  -1 -11  189.88    5.03
   8   1  11  189.72    7.64
  -8  -1  -9    8.44    0.94
   8   1   9    6.58    1.59
  -8  -1  -7   30.61    1.57
   8   1   7   29.30    2.12
  -8  -1  -5  176.90    4.79
   8   1   5  182.01    8.40
  -8  -1  -3   87.57    2.90
   8   1   3   93.71    4.26
  -8  -1  -1   37.97    1.84
   8   1   1   42.99    2.23
   8   1  -1   38.89    2.36
  -8  -1   3   93.85    3.13
   8   1  -3   98.53    4.20
   8   1  -5  179.78    7.10
  -8  -1   7   29.07    1.38
   8   1  -7   30.30    2.01
  -8  -1   9    7.64    1.04
   8   1  -9    9.33    1.86
  -8  -1  11  185.79    4.91
   8   1 -11  192.52    7.07
  -8  -1  13   15.38    1.17
   8   1 -13   18.14    1.70
  -8  -1  15  180.80    5.04
   8   1 -15  181.56    6.93
  -8  -1  17   40.55    1.84
   8   1 -17   42.04    2.59
  -8  -1  19  114.46    3.88
   8   1 -19  111.18    4.40
  -8  -1  21    4.75    1.04
   8   1 -21    4.93    1.57
  -8  -1  23    0.82    1.02
   8   1 -23   -0.77    2.03
  -8  -1  25   68.87    2.74
   8   1 -25   69.39    4.02
  -8  -1  27  106.81    3.53
   8   1 -27  119.73    5.55
  -8  -1  29   19.21    1.63
   8   1 -29   14.15    2.45
  -8  -1  31  142.53    3.76
   8   1 -31  149.53    6.17
  -8  -1  33    0.97    1.50
   8   1 -33    3.60    2.81
  -8  -2 -34    7.53    3.75
   8   2  34    8.37    4.19
  -8  -2 -32  169.19    4.61
  -8  -2 -30    0.87    1.38
   8   2  30    6.47    3.34
  -8  -2 -28  357.24    8.21
   8   2  28  411.82   16.87
  -8  -2 -26    2.09    1.26
  -8  -2 -24  115.88    3.67
   8   2  24  122.88    5.62
  -8  -2 -22   21.02    1.45
   8   2  22   21.00    1.95
  -8  -2 -20    7.99    1.04
   8   2  20    5.66    1.51
  -8  -2 -18   44.50    1.86
   8   2  18   43.98    2.77
  -8  -2 -16  196.83    5.60
   8   2  16  203.58    7.98
  -8  -2 -14    5.11    0.80
   8   2  14    5.12    1.21
  -8  -2 -12  461.83   11.74
   8   2  12  478.13   16.43
  -8  -2 -10    2.89    0.87
   8   2  10    2.66    1.13
  -8  -2  -8   16.92    1.17
   8   2   8   19.20    1.72
  -8  -2  -6   86.13    2.82
   8   2   6   92.10    4.24
  -8  -2  -4   79.12    2.82
  -8  -2  -2   11.40    1.03
  -8  -2   0  263.16    9.56
  -8  -2   2    8.52    0.96
  -8  -2   4   78.22    2.65
  -8  -2   6   85.15    2.76
  -8  -2   8   17.07    1.13
  -8  -2  10    3.80    0.83
  -8  -2  12  462.90   12.27
   8   2 -12  473.61   15.67
  -8  -2  14    4.89    0.86
   8   2 -14    6.78    1.45
  -8  -2  16  198.46    5.61
   8   2 -16  193.14    7.65
  -8  -2  18   44.36    1.97
   8   2 -18   46.10    2.47
  -8  -2  20    7.24    1.17
  -8  -2  22   17.89    1.26
   8   2 -22   21.95    1.99
  -8  -2  24  121.98    5.38
   8   2 -24  118.21    4.87
  -8  -2  26    1.35    1.70
   8   2 -26    0.51    2.24
  -8  -2  28  367.52    8.50
   8   2 -28  380.41   12.70
  -8  -2  30    2.53    1.99
   8   2 -30    4.63    3.20
  -8  -2  32  185.41    5.20
   8   2 -32  163.01    6.07
  -8  -2  34    9.21    1.37
  -8  -3 -33   14.87    3.63
   8   3  33    8.01    2.42
  -8  -3 -31   68.00    2.64
   8   3  31   65.19    2.96
  -8  -3 -29   25.43    2.07
   8   3  29   23.45    3.42
  -8  -3 -27   10.09    1.35
   8   3  27   11.86    1.81
  -8  -3 -25  221.06    5.68
   8   3  25  246.07    9.45
  -8  -3 -23   13.26    1.40
   8   3  23   11.43    1.98
  -8  -3 -21    0.60    0.97
   8   3  21    1.96    1.61
  -8  -3 -19  197.83    5.35
   8   3  19  194.69    7.65
  -8  -3 -17  141.12    3.81
   8   3  17  148.39    6.66
  -8  -3 -15   -0.15    0.75
  -8  -3 -13  186.15    5.13
   8   3  13  177.97    6.30
  -8  -3 -11    1.39    1.06
   8   3  11    2.10    1.53
  -8  -3  -9   16.46    1.24
   8   3   9   21.72    2.17
  -8  -3  -7   43.41    1.87
   8   3   7   43.11    2.48
  -8  -3  -5    1.66    0.77
   8   3   5    0.49    1.10
  -8  -3  -3    2.10    0.86
   8   3   3    0.49    1.56
  -8  -3  -1  287.12    7.59
   8   3   1  289.70   10.02
  -8  -3   1  300.50    8.50
   8   3  -1  291.12   10.30
  -8  -3   3    2.41    1.45
   8   3  -3    1.75    1.37
  -8  -3   5    0.93    0.76
   8   3  -5    1.64    1.44
  -8  -3   7   43.20    1.82
   8   3  -7   45.38    2.60
  -8  -3   9   16.47    1.36
   8   3  -9   17.13    2.13
  -8  -3  11    2.10    0.86
   8   3 -11    1.11    1.16
  -8  -3  13  174.14    7.41
   8   3 -13  177.86    6.76
  -8  -3  15   -0.24    0.90
   8   3 -15   -0.26    1.68
  -8  -3  17  149.84    4.73
   8   3 -17  160.65    6.58
  -8  -3  19  208.77    5.35
   8   3 -19  200.46    6.20
  -8  -3  21    0.66    0.98
  -8  -3  23   12.57    1.27
   8   3 -23   10.77    2.34
  -8  -3  25  219.66    5.82
   8   3 -25  219.31    8.81
  -8  -3  27   10.43    1.96
   8   3 -27   16.71    3.03
  -8  -3  29   22.25    1.72
   8   3 -29   23.93    3.55
  -8  -3  31   60.12    2.74
   8   3 -31   69.42    5.59
  -8  -3  33    8.43    3.49
   8   3 -33   11.81    3.51
  -8  -4 -32  132.84    4.67
   8   4  32  126.12    5.88
  -8  -4 -30    6.21    2.05
  -8  -4 -28   42.33    2.21
   8   4  28   36.80    2.50
   8   4  26    3.89    3.09
  -8  -4 -24   64.38    2.51
   8   4  24   59.23    3.19
  -8  -4 -22   16.29    1.28
   8   4  22   15.61    2.10
  -8  -4 -20  176.82    4.82
   8   4  20  182.51    5.73
  -8  -4 -18   43.98    1.91
   8   4  18   41.84    2.76
  -8  -4 -16  215.83    5.68
   8   4  16  216.85   10.34
  -8  -4 -14   99.27    4.00
   8   4  14   98.05    4.35
  -8  -4 -12  107.72    3.32
   8   4  12  106.65    5.00
  -8  -4 -10    1.56    0.84
   8   4  10    0.20    1.17
  -8  -4  -8    2.43    0.80
   8   4   8    1.97    1.16
  -8  -4  -6   -0.07    1.46
   8   4   6    0.30    1.62
  -8  -4  -4  112.91    4.51
   8   4   4  106.99    4.34
  -8  -4  -2  300.71   10.49
   8   4   2  297.90   11.21
  -8  -4   0  422.66   10.12
   8   4   0  414.38   14.26
   8   4  -2  287.11   11.25
  -8  -4   4  102.15    3.45
   8   4  -4  105.28    4.74
  -8  -4   6    0.73    0.94
   8   4  -6   -1.33    1.33
  -8  -4   8    3.31    1.08
   8   4  -8    2.42    1.30
  -8  -4  10    0.46    1.07
   8   4 -10   -0.22    1.26
  -8  -4  12  111.71    3.40
   8   4 -12  102.68    4.39
  -8  -4  14   93.23    3.28
   8   4 -14   96.65    4.95
  -8  -4  16  225.23    5.92
   8   4 -16  226.76    9.68
  -8  -4  18   43.50    1.83
   8   4 -18   45.76    2.61
  -8  -4  20  181.55    4.91
   8   4 -20  170.76    5.89
  -8  -4  22   18.21    2.03
   8   4 -22   20.49    2.51
  -8  -4  24   59.17    2.46
   8   4 -24   60.11    3.49
  -8  -4  26    6.61    1.43
  -8  -4  28   35.06    1.92
   8   4 -28   41.60    3.11
  -8  -4  30    6.62    2.44
   8   4 -30    1.42    3.09
  -8  -4  32  139.27    6.06
   8   4 -32  137.70    5.40
  -8  -5 -29   57.63    3.83
  -8  -5 -27   32.95    2.37
   8   5  27   29.24    3.16
  -8  -5 -25   69.49    2.85
  -8  -5 -23    7.51    2.28
   8   5  23    5.75    2.75
  -8  -5 -21    1.16    2.41
   8   5  21    1.63    2.64
  -8  -5 -19  127.27    4.13
   8   5  19  117.90    5.00
  -8  -5 -17  118.81    3.71
   8   5  17  105.18    4.86
  -8  -5 -15   14.11    1.26
   8   5  15   13.99    1.77
  -8  -5 -13   84.90    4.25
   8   5  13   76.42    4.00
  -8  -5 -11   -0.67    1.72
   8   5  11    0.25    1.41
  -8  -5  -9   -0.79    1.13
   8   5   9    1.24    1.78
  -8  -5  -7   70.13    2.86
   8   5   7   58.73    3.69
  -8  -5  -5   10.07    1.17
   8   5   5    8.54    1.58
  -8  -5  -3    9.85    1.21
   8   5   3    7.21    1.90
  -8  -5  -1    1.53    0.98
   8   5   1    1.13    1.31
  -8  -5   3    7.87    1.21
   8   5  -3    7.83    1.62
  -8  -5   5    7.10    1.02
   8   5  -5   11.62    1.77
  -8  -5   7   64.02    2.42
   8   5  -7   65.00    4.00
  -8  -5   9   -0.71    1.01
   8   5  -9    0.00    1.87
  -8  -5  11    0.21    0.90
   8   5 -11   -0.93    1.31
  -8  -5  13   83.95    2.73
   8   5 -13   83.75    4.11
  -8  -5  15   14.79    1.36
   8   5 -15   15.14    1.70
   8   5 -17  106.32    4.65
  -8  -5  19  128.49    4.42
   8   5 -19  117.76    5.64
  -8  -5  21    2.30    1.90
   8   5 -21    4.08    2.50
  -8  -5  23   11.57    1.86
   8   5 -23   10.87    2.05
  -8  -5  25   72.14    5.58
   8   5 -25   62.33    4.09
  -8  -5  27   24.27    2.77
   8   5 -27   33.96    2.67
  -8  -5  29   53.06    2.88
   8   5 -29   48.12    3.33
  -8  -5  31   33.39    3.33
   8   5 -31   21.47    3.52
  -8  -6 -28  157.77    6.46
   8   6  28  136.59    7.23
  -8  -6 -24   27.76    2.09
   8   6  24   28.26    1.98
  -8  -6 -22    2.91    2.68
   8   6  22    1.55    2.53
  -8  -6 -20    6.65    1.37
   8   6  20    7.45    2.07
  -8  -6 -18    7.95    1.53
   8   6  18    7.89    1.73
  -8  -6 -16  229.37    5.65
   8   6  16  219.68    6.82
  -8  -6 -14    1.27    1.21
   8   6  14    2.36    2.48
  -8  -6 -12  108.39    2.88
   8   6  12  111.87    5.33
  -8  -6 -10    0.07    0.99
   8   6  10    0.79    2.15
  -8  -6  -8    2.34    1.83
   8   6   8    0.71    2.11
   8   6   6    0.07    0.96
   8   6   4  135.75    5.80
   8   6   2   10.69    1.98
   8   6   0   76.40    3.60
   8   6  -2   14.77    2.85
   8   6  -4  126.71    5.35
   8   6  -6    1.22    1.76
  -8  -6   8    2.24    1.37
   8   6  -8    1.97    1.91
  -8  -6  10    0.17    1.29
   8   6 -10   -1.08    2.21
  -8  -6  12  107.50    2.86
   8   6 -12  105.11    5.12
  -8  -6  14    2.77    1.35
   8   6 -14    3.26    2.27
  -8  -6  16  226.90    6.26
   8   6 -16  219.03    8.25
  -8  -6  18    4.81    1.44
   8   6 -18   10.06    2.46
  -8  -6  20    7.03    1.92
   8   6 -20   10.96    2.58
  -8  -6  22    0.63    1.42
   8   6 -22   -0.41    1.05
  -8  -6  24   28.31    2.74
   8   6 -24   26.29    3.53
  -8  -6  26   -0.86    2.93
   8   6 -26   -1.93    2.60
  -8  -7 -17   20.57    2.60
   8   7  17   23.53    2.83
  -8  -7 -15  134.84    3.58
   8   7  15  163.90    6.90
  -8  -7 -13   35.02    2.47
   8   7  13   32.13    3.24
  -8  -7 -11   15.19    1.83
   8   7  11   16.87    2.89
  -8  -7  -9    4.37    2.07
   8   7   9    3.64    2.53
  -8  -7  -7    0.85    1.55
   8   7   7    1.19    1.67
  -8  -7  -5   67.05    3.64
   8   7   5   68.35    3.68
  -8  -7  -3   85.87    4.41
   8   7   3   87.43    4.53
  -8  -7  -1   34.43    2.49
   8   7   1   31.54    3.27
  -8  -7   1   29.98    2.28
   8   7  -1   30.23    2.71
  -8  -7   3   71.96    4.00
   8   7  -3   75.66    4.38
  -8  -7   5   67.42    4.00
   8   7  -5   64.08    3.56
  -8  -7   7    0.20    1.68
   8   7  -7    0.94    1.96
  -8  -7   9    1.48    2.28
   8   7  -9    6.42    3.08
  -8  -7  11   11.71    1.83
   8   7 -11   12.92    2.27
  -8  -7  13   34.01    1.75
   8   7 -13   30.33    3.26
  -9   6  -7   12.14    1.99
   9  -6   7   10.72    3.01
  -9   6  -5    0.09    1.46
   9  -6   5    1.66    2.55
  -9   6  -3    5.39    1.59
   9  -6   3    3.20    2.62
  -9   6  -1   34.04    2.62
   9  -6   1   73.48    2.93
  -9   6   1   76.05    3.19
   9  -6  -1   71.89    2.98
  -9   6   3    5.35    1.88
   9  -6  -3    5.39    1.72
  -9   6   5    2.16    1.50
   9  -6  -5    1.12    2.27
  -9   6   7    9.14    1.44
   9  -6  -7    8.29    1.98
  -9   6   9   12.28    1.53
   9  -6  -9    8.63    1.93
  -9   6  11    2.25    1.02
   9  -6 -11    1.14    2.06
  -9   6  13   17.25    1.51
   9  -6 -13   26.21    2.11
  -9   5 -20   21.44    1.39
  -9   5 -18  147.78    3.49
  -9   5 -16    7.86    1.35
   9  -5  16   10.19    2.84
  -9   5 -14  168.18    4.49
   9  -5  14  170.20    4.78
  -9   5 -12    7.69    1.32
   9  -5  12    9.25    1.89
  -9   5 -10   10.65    1.40
   9  -5  10    7.48    2.36
  -9   5  -8    1.21    1.09
   9  -5   8    0.87    1.39
  -9   5  -6    8.05    1.44
   9  -5   6    7.22    2.30
  -9   5  -4   25.21    1.79
   9  -5   4   26.15    1.90
  -9   5  -2  163.95    4.89
   9  -5   2  201.22    9.19
  -9   5   0   -0.42    1.55
   9  -5   0    0.29    1.53
  -9   5   2  151.71    3.98
   9  -5  -2  150.78    3.79
  -9   5   4   26.16    1.72
   9  -5  -4   30.77    2.83
  -9   5   6    4.67    0.94
   9  -5  -6   10.29    1.15
  -9   5   8    2.92    1.00
   9  -5  -8    0.98    1.09
  -9   5  10   10.07    1.57
   9  -5 -10    8.77    2.04
  -9   5  12    9.45    1.58
  -9   5  14  180.04    4.71
   9  -5 -14  164.32    4.33
  -9   5  16    8.41    1.56
   9  -5 -16    9.14    1.58
  -9   5  18  144.41    3.90
   9  -5 -18  135.03    4.97
  -9   5  20   26.12    2.15
   9  -5 -20   23.33    2.88
  -9   5  22    7.77    1.84
  -9   5  24   38.38    3.88
  -9   5  26   50.14    6.38
  -9   4 -27   24.91    2.18
  -9   4 -25   21.66    1.63
  -9   4 -23    0.68    1.32
  -9   4 -21   13.05    1.84
   9  -4  21   13.57    2.52
  -9   4 -19   13.45    1.55
   9  -4  19   14.71    1.56
  -9   4 -17    6.24    1.24
  -9   4 -15   79.04    2.49
   9  -4  15   81.11    3.94
  -9   4 -13   55.02    2.21
   9  -4  13   47.51    2.20
  -9   4 -11  161.15    4.42
   9  -4  11  165.47    4.53
  -9   4  -9   12.32    1.18
   9  -4   9   12.31    1.24
  -9   4  -7   26.58    1.62
   9  -4   7   25.51    1.71
  -9   4  -5   53.99    2.20
  -9   4  -3    1.63    0.91
  -9   4  -1  221.18    6.23
   9  -4   1  221.07    8.84
  -9   4   1  228.50    6.24
   9  -4  -1  227.43    6.13
  -9   4   3    0.80    0.94
   9  -4  -3    2.21    1.00
  -9   4   5   56.83    2.36
   9  -4  -5   59.70    2.25
  -9   4   7   21.45    1.42
   9  -4  -7   23.35    1.49
  -9   4   9   11.62    1.24
   9  -4  -9   11.36    1.72
  -9   4  11  156.59    4.66
  -9   4  13   47.55    1.99
   9  -4 -13   49.84    3.23
  -9   4  15   77.99    3.08
   9  -4 -15   77.51    2.18
  -9   4  17    4.04    1.52
  -9   4  19   19.62    1.63
   9  -4 -19   16.41    2.42
  -9   4  21   12.05    1.67
   9  -4 -21   11.26    2.07
  -9   4  23    0.78    1.94
   9  -4 -23    1.93    2.92
  -9   4  25   15.91    1.92
  -9   4  27   29.38    3.31
  -9   3 -30   50.99    3.26
  -9   3 -28   14.06    1.69
   9  -3  28   14.11    2.43
  -9   3 -26    8.39    1.29
   9  -3  26   11.21    3.02
  -9   3 -24    9.23    1.59
   9  -3  24   10.90    2.74
  -9   3 -22  116.22    3.06
   9  -3  22  137.44    6.76
  -9   3 -20    8.09    1.20
  -9   3 -18   56.43    1.90
   9  -3  18   53.96    3.36
  -9   3 -16    0.34    0.95
   9  -3  16    1.30    1.53
  -9   3 -14  211.86    5.90
   9  -3  14  220.17    8.16
  -9   3 -12   31.40    1.62
   9  -3  12   31.52    2.30
  -9   3 -10  123.16    3.79
   9  -3  10  121.13    3.60
  -9   3  -8   -0.15    0.88
   9  -3   8    1.12    1.02
  -9   3  -6  134.06    4.06
   9  -3   6  141.12    4.09
  -9   3  -4   16.88    1.22
   9  -3   4   18.68    1.78
  -9   3  -2  267.37    6.89
   9  -3   2  276.74   10.62
  -9   3   0   -0.41    1.02
   9  -3   0    0.24    1.04
  -9   3   2  285.33    7.54
   9  -3  -2  289.39    8.13
  -9   3   4   18.77    1.55
   9  -3  -4   19.37    1.63
  -9   3   6  136.25    4.00
   9  -3  -6  142.47    5.55
  -9   3   8    0.59    0.88
   9  -3  -8    1.01    0.93
  -9   3  10  125.94    3.78
   9  -3 -10  127.36    5.24
  -9   3  12   29.07    1.68
  -9   3  14  221.11    6.29
   9  -3 -14  214.74    7.63
  -9   3  16    0.37    1.27
   9  -3 -16    0.11    1.54
  -9   3  18   56.93    2.16
  -9   3  20   11.76    1.93
   9  -3 -20   11.11    2.48
  -9   3  22  126.32    3.56
   9  -3 -22  116.48    4.37
  -9   3  24   11.15    1.61
  -9   3  26   12.46    2.44
   9  -3 -26   18.01    3.48
  -9   3  28   11.84    2.11
   9  -3 -28   17.05    2.98
  -9   3  30   55.85    3.40
   9  -3 -30   55.40    6.70
  -9   2 -31   17.78    2.06
   9  -2  31   19.83    4.31
  -9   2 -29  111.48    4.83
  -9   2 -27    1.42    2.21
   9  -2  27    0.44    2.83
  -9   2 -25   25.79    1.67
  -9   2 -23   23.19    1.48
  -9   2 -21   59.02    2.66
   9  -2  21   62.20    4.06
  -9   2 -19    2.96    1.16
  -9   2 -17   22.18    1.53
   9  -2  17   21.56    2.74
  -9   2 -15    6.91    1.20
   9  -2  15    7.23    1.69
  -9   2 -13  356.52    8.87
   9  -2  13  361.98   12.10
  -9   2 -11    1.70    0.89
   9  -2  11    1.42    1.31
  -9   2  -9   90.85    2.85
   9  -2   9   75.79    4.23
  -9   2  -7   15.96    1.16
   9  -2   7   16.28    1.76
  -9   2  -5    1.64    0.98
   9  -2   5    1.83    1.94
  -9   2  -3  144.36    4.01
   9  -2   3  150.95    6.03
  -9   2   1   29.66    1.62
   9  -2  -1   29.95    2.31
  -9   2   3  155.39    4.58
   9  -2  -3  154.18    5.80
  -9   2   5    2.73    0.89
   9  -2  -5    3.35    1.53
  -9   2   7   12.90    1.17
   9  -2  -7   16.63    1.93
  -9   2   9   89.67    3.04
   9  -2  -9   77.77    4.00
  -9   2  11    1.13    1.02
   9  -2 -11    2.06    1.40
  -9   2  13  369.62    8.79
   9  -2 -13  376.71   12.50
  -9   2  15    5.98    1.08
   9  -2 -15    6.14    1.70
  -9   2  17   21.27    1.52
   9  -2 -17   21.39    2.05
  -9   2  19    2.59    1.19
   9  -2 -19    1.33    1.55
  -9   2  21   54.53    2.51
   9  -2 -21   69.54    4.05
  -9   2  23   22.01    1.79
   9  -2 -23   20.61    2.27
  -9   2  25   32.86    1.48
   9  -2 -25   26.43    2.95
  -9   2  27   -0.06    2.09
  -9   2  29  128.27    4.63
   9  -2 -29  120.06    4.86
  -9   2  31   26.35    2.78
   9  -2 -31   25.72    4.00
  -9   1 -32   -0.27    2.52
  -9   1 -30  159.10    5.85
  -9   1 -28    4.01    1.82
   9  -1  28    3.24    3.53
  -9   1 -26  234.85    5.82
   9  -1  26  231.61    8.86
  -9   1 -24    4.32    0.84
   9  -1  24    6.68    1.69
  -9   1 -22    4.13    1.18
   9  -1  22    2.37    1.75
  -9   1 -20   45.76    2.04
   9  -1  20   44.10    3.35
  -9   1 -18  109.81    4.39
   9  -1  18  120.10    4.22
  -9   1 -16    2.82    0.90
   9  -1  16    1.51    1.51
  -9   1 -14  128.77    3.29
   9  -1  14  133.87    5.33
  -9   1 -12    0.87    0.87
   9  -1  12   -0.15    1.38
  -9   1 -10  228.48    5.96
   9  -1  10  232.04    8.20
  -9   1  -8    0.74    0.81
   9  -1   8    1.27    1.26
  -9   1  -6  315.36    7.73
  -9   1  -4   19.34    1.40
   9  -1   4   18.69    1.99
  -9   1  -2   62.47    2.55
   9  -1   2   61.87    3.23
  -9   1   0   -0.19    0.83
   9  -1   0    1.40    1.30
  -9   1   2   67.69    2.41
   9  -1  -2   64.74    3.11
  -9   1   4   18.71    1.36
   9  -1  -4   16.99    1.81
  -9   1   6  328.80    7.93
   9  -1  -6  299.81   10.40
  -9   1   8   -1.09    0.96
   9  -1  -8    0.60    1.80
  -9   1  10  223.88    5.45
   9  -1 -10  220.39    7.67
  -9   1  12    0.10    1.22
   9  -1 -12    0.18    1.26
  -9   1  14  128.95    3.33
   9  -1 -14  119.76    4.74
  -9   1  16    3.50    1.42
   9  -1 -16    1.04    2.08
  -9   1  18  121.55    3.35
   9  -1 -18  121.36    5.11
  -9   1  20   43.11    2.04
   9  -1 -20   47.96    2.95
  -9   1  22    4.03    1.78
   9  -1 -22    4.15    2.63
  -9   1  24    2.65    1.85
  -9   1  26  236.56    6.04
  -9   1  28    1.70    1.95
   9  -1 -28    6.90    3.35
  -9   1  30  172.18    6.51
   9  -1 -30  171.59    9.27
  -9   0 -31   60.13    3.81
   9   0  31   60.39    6.36
  -9   0 -29   50.90    4.79
  -9   0 -27  138.36    3.74
   9   0  27  131.09    6.18
  -9   0 -25   35.77    1.71
   9   0  25   34.33    1.63
  -9   0 -23    4.96    1.32
   9   0  23    7.76    2.00
  -9   0 -21   80.88    2.84
   9   0  21   76.90    3.77
  -9   0 -19  117.01    3.35
   9   0  19  122.59    5.25
  -9   0 -17  181.28    4.99
   9   0  17  174.95    6.61
  -9   0 -15  121.13    3.49
   9   0  15  120.74    4.73
  -9   0 -13   83.89    2.90
   9   0  13   83.05    4.28
  -9   0 -11   86.13    2.54
   9   0  11   88.89    4.02
  -9   0  -9   12.27    1.16
   9   0   9   12.55    1.68
  -9   0  -7   15.39    1.21
   9   0   7   13.79    1.76
  -9   0  -5   78.35    2.56
   9   0   5   76.92    4.19
  -9   0  -3  133.66    3.84
   9   0   3  135.60    5.45
  -9   0  -1   73.70    2.36
   9   0   1   75.14    3.67
   9   0  -1   75.73    3.89
  -9   0   3  131.42    3.94
   9   0  -3  130.62    5.52
  -9   0   5   84.06    2.66
   9   0  -5   77.22    3.81
  -9   0   7   15.76    1.33
   9   0  -7   16.47    1.70
  -9   0   9   11.13    1.32
   9   0  -9   10.34    1.49
  -9   0  11   86.86    2.94
   9   0 -11   86.46    3.79
  -9   0  13   92.54    3.22
   9   0 -13   81.55    4.32
  -9   0  15  126.98    3.75
   9   0 -15  111.73    5.08
  -9   0  17  170.93    4.61
   9   0 -17  171.96    7.41
  -9   0  19  117.57    3.55
   9   0 -19  118.25    4.87
  -9   0  21   76.90    2.79
   9   0 -21   73.36    3.71
  -9   0  23    4.60    1.48
   9   0 -23    4.37    2.38
  -9   0  25   34.93    1.85
   9   0 -25   36.15    3.01
  -9   0  27  142.77    3.98
   9   0 -27  146.84    6.56
  -9   0  29   64.46    2.88
   9   0 -29   54.49    3.34
  -9   0  31   58.13    3.69
   9   0 -31   63.08    4.08
  -9  -1 -30   96.18    3.89
   9   1  30   84.99    3.94
  -9  -1 -28    0.50    1.43
   9   1  28    0.85    2.36
  -9  -1 -26  199.31    5.39
   9   1  26  184.34    7.14
  -9  -1 -24   15.55    1.31
   9   1  24   19.09    2.31
  -9  -1 -22    7.55    1.22
   9   1  22    9.83    1.96
  -9  -1 -20    8.59    1.18
   9   1  20    8.85    1.82
  -9  -1 -18  689.71   15.58
   9   1  18  666.34   20.71
  -9  -1 -16    0.41    0.94
   9   1  16    0.50    1.40
  -9  -1 -14   73.91    2.40
   9   1  14   79.67    4.35
  -9  -1 -12   19.45    1.24
   9   1  12   14.93    1.72
  -9  -1 -10    2.53    0.86
   9   1  10    2.58    1.31
  -9  -1  -8   16.27    1.22
   9   1   8   14.33    2.11
  -9  -1  -6  137.60    3.78
   9   1   6  144.47    5.37
  -9  -1  -4    0.20    0.76
   9   1   4   -1.20    1.28
  -9  -1  -2  133.62    3.97
   9   1   2  136.73    5.14
   9   1   0   -1.45    1.93
  -9  -1   2  135.18    3.95
   9   1  -2  134.83    5.22
  -9  -1   4    1.74    0.96
   9   1  -4    0.39    1.89
  -9  -1   6  141.69    3.94
   9   1  -6  141.32    5.81
  -9  -1   8   18.62    1.36
   9   1  -8   16.63    1.88
  -9  -1  10    0.87    0.97
   9   1 -10    3.67    1.37
  -9  -1  12   18.10    1.29
   9   1 -12   16.53    1.85
  -9  -1  14   82.42    3.08
   9   1 -14   68.43    3.29
  -9  -1  16   -0.14    0.98
   9   1 -16   -0.13    1.96
  -9  -1  18  678.61   14.89
   9   1 -18  670.03   20.23
  -9  -1  20    9.40    1.34
   9   1 -20   10.94    1.97
  -9  -1  22    9.26    1.51
   9   1 -22    9.27    2.48
  -9  -1  24   17.21    1.53
   9   1 -24   16.27    2.11
  -9  -1  26  197.60    5.20
   9   1 -26  199.60    7.25
  -9  -1  28    2.20    1.76
   9   1 -28    3.45    2.37
  -9  -1  30   93.24    4.61
   9   1 -30   89.15    4.91
  -9  -1  32   11.47    2.81
  -9  -2 -31  151.13    5.20
   9   2  31  126.61    6.51
  -9  -2 -29   42.98    3.51
   9   2  29   43.67    5.38
  -9  -2 -27   35.89    3.46
   9   2  27   38.69    5.02
  -9  -2 -25   96.77    4.06
   9   2  25   97.43    3.29
  -9  -2 -23    1.23    1.29
   9   2  23   -0.47    1.65
  -9  -2 -21   10.63    1.26
   9   2  21    9.21    2.04
  -9  -2 -19   84.10    4.42
   9   2  19   86.89    4.26
  -9  -2 -17   22.75    1.59
   9   2  17   18.75    2.00
  -9  -2 -15  134.22    3.63
   9   2  15  125.73    4.27
  -9  -2 -13    0.99    0.85
   9   2  13    1.97    1.31
  -9  -2 -11    0.95    0.88
   9   2  11    0.22    1.34
  -9  -2  -9    0.63    0.95
   9   2   9    0.56    1.40
  -9  -2  -7    5.99    1.22
   9   2   7    3.41    1.75
  -9  -2  -5   30.30    1.50
   9   2   5   32.31    2.09
  -9  -2  -3   34.02    1.62
   9   2   3   34.07    2.12
  -9  -2  -1    4.08    0.88
   9   2   1    2.44    1.43
  -9  -2   1    2.47    0.89
   9   2  -1    5.34    2.27
  -9  -2   3   37.94    1.86
   9   2  -3   37.22    2.76
  -9  -2   5   30.84    1.52
   9   2  -5   32.66    2.49
  -9  -2   7    5.52    1.12
   9   2  -7    4.93    1.47
  -9  -2   9    0.81    1.73
   9   2  -9   -0.13    1.25
  -9  -2  11    0.56    0.82
   9   2 -11    0.55    1.24
  -9  -2  13    0.80    1.21
   9   2 -13    0.76    1.99
  -9  -2  15  136.22    3.53
  -9  -2  17   19.73    1.53
   9   2 -17   17.48    1.94
  -9  -2  19   85.85    2.86
   9   2 -19   82.67    3.76
  -9  -2  21    7.29    1.31
   9   2 -21    8.93    1.88
  -9  -2  23    1.39    1.21
  -9  -2  25  105.36    3.80
   9   2 -25   90.36    4.65
  -9  -2  27   38.45    2.06
   9   2 -27   47.02    3.00
  -9  -2  29   36.53    2.74
   9   2 -29   37.23    3.55
  -9  -2  31  152.12    5.02
   9   2 -31  153.48    6.97
  -9  -3 -30  124.39    5.75
   9   3  30  128.05    8.72
  -9  -3 -28    0.00    2.95
   9   3  28   -1.07    3.30
  -9  -3 -26   76.70    3.83
   9   3  26   75.04    5.57
  -9  -3 -24   20.48    1.59
   9   3  24   21.33    2.12
  -9  -3 -22   50.57    1.99
   9   3  22   52.62    3.24
  -9  -3 -20   63.51    2.22
   9   3  20   64.26    3.22
  -9  -3 -18  144.69    6.27
   9   3  18  143.84    5.86
  -9  -3 -16   90.90    2.74
   9   3  16   95.07    4.26
   9   3  14   82.91    4.17
  -9  -3 -12   16.74    1.34
   9   3  12   17.11    2.35
  -9  -3 -10   19.06    1.62
   9   3  10   18.17    2.36
  -9  -3  -8    9.14    1.13
  -9  -3  -6  105.50    3.19
  -9  -3  -4   -0.32    1.01
   9   3   4    0.73    1.43
  -9  -3  -2   51.06    2.07
   9   3   2   53.42    2.94
  -9  -3   0   -0.14    0.97
  -9  -3   2   50.76    2.19
   9   3  -2   74.10    4.25
  -9  -3   4    1.52    1.05
   9   3  -4   -0.36    1.84
  -9  -3   6  109.78    3.26
   9   3  -6  100.77    4.32
  -9  -3   8    9.52    1.19
   9   3  -8    8.84    1.53
  -9  -3  10   20.87    1.59
  -9  -3  12   18.30    1.32
  -9  -3  14   91.71    4.20
   9   3 -14   86.96    4.68
  -9  -3  16   95.69    3.10
   9   3 -16   93.83    4.10
  -9  -3  18  150.75    4.44
   9   3 -18  135.15    6.04
  -9  -3  20   57.09    2.36
   9   3 -20   58.97    3.33
  -9  -3  22   54.39    1.83
   9   3 -22   53.44    2.32
  -9  -3  24   21.53    1.84
   9   3 -24   16.35    3.10
  -9  -3  26   85.11    3.20
   9   3 -26   82.96    4.37
  -9  -3  28    2.21    2.22
  -9  -4 -29   44.77    4.00
   9   4  29   32.56    4.47
  -9  -4 -27   14.89    2.54
  -9  -4 -25   17.26    1.67
   9   4  25   17.56    2.69
  -9  -4 -23   55.93    1.82
   9   4  23   57.24    4.80
  -9  -4 -21    3.22    1.43
   9   4  21    2.44    1.84
  -9  -4 -19    1.50    1.27
   9   4  19    1.80    2.44
  -9  -4 -17   48.79    2.31
   9   4  17   54.40    3.20
  -9  -4 -15  181.18    5.37
  -9  -4 -13   88.14    2.78
   9   4  13   83.35    3.90
  -9  -4 -11   21.29    2.37
   9   4  11   21.55    2.68
  -9  -4  -9    2.97    1.11
   9   4   9    0.73    2.18
  -9  -4  -7    1.78    1.31
   9   4   7    1.17    1.39
  -9  -4  -5    7.24    1.08
   9   4   5    5.63    1.60
  -9  -4  -3  128.17    3.71
   9   4   3  125.81    5.02
  -9  -4  -1  139.15    5.41
   9   4   1  129.87    5.46
  -9  -4   1  128.44    6.37
   9   4  -1  125.94    5.33
  -9  -4   3  125.99    4.16
   9   4  -3  126.19    5.54
  -9  -4   5    6.60    1.09
   9   4  -5    7.82    1.85
  -9  -4   7   -1.84    2.01
   9   4  -7    0.87    1.62
  -9  -4   9    3.78    1.48
   9   4  -9    1.12    2.20
  -9  -4  11   21.89    1.54
   9   4 -11   17.65    1.83
  -9  -4  13   77.90    3.76
   9   4 -13   83.50    4.06
  -9  -4  15  178.03    5.21
   9   4 -15  214.88    8.45
  -9  -4  17   48.31    2.47
   9   4 -17   53.73    3.67
  -9  -4  19    1.32    1.19
  -9  -4  21    6.81    0.86
  -9  -4  23   53.03    1.95
   9   4 -23   58.24    3.13
  -9  -4  25   16.34    1.90
   9   4 -25   11.22    1.30
  -9  -4  27   21.20    2.48
   9   4 -27   11.68    3.20
  -9  -4  29   44.13    4.13
   9   4 -29   44.51    4.79
  -9  -5 -24    8.42    1.13
  -9  -5 -22    2.90    1.97
   9   5  22    7.42    2.29
  -9  -5 -20   10.98    1.11
   9   5  20   12.04    2.78
  -9  -5 -18   37.92    1.74
   9   5  18   41.10    1.80
  -9  -5 -16   13.24    1.88
   9   5  16   13.58    2.32
  -9  -5 -14  220.15    5.24
   9   5  14  218.61    6.95
  -9  -5 -12    0.04    0.98
   9   5  12   -0.24    1.74
  -9  -5 -10   76.40    2.96
   9   5  10   81.92    5.05
  -9  -5  -8    1.04    0.99
   9   5   8    0.01    1.76
   9   5   6   82.37    4.51
  -9  -5  -4    1.34    1.14
   9   5   4    0.25    1.67
  -9  -5  -2  153.26    4.44
   9   5   2  154.46    6.07
  -9  -5   0   -0.79    1.79
   9   5   0    1.86    2.42
   9   5  -2  142.19    5.51
  -9  -5   4    1.13    1.09
   9   5  -4    1.83    1.79
  -9  -5   6   80.78    2.89
   9   5  -6   81.01    4.44
  -9  -5   8    0.74    1.27
   9   5  -8    0.37    2.28
  -9  -5  10   79.41    2.63
   9   5 -10   75.03    3.80
  -9  -5  12   -0.13    1.28
   9   5 -12   -1.26    2.42
  -9  -5  14  217.61    5.41
   9   5 -14  212.73    7.38
  -9  -5  16   14.44    1.35
   9   5 -16   14.72    2.09
  -9  -5  18   37.97    1.66
   9   5 -18   45.33    2.10
  -9  -5  20    8.35    1.01
   9   5 -20    5.80    1.13
   9   6  11   11.44    2.27
  -9  -6  -9   79.63    4.04
   9   6   9   83.87    4.35
  -9  -6  -7   57.56    2.81
   9   6   7   65.04    3.40
  -9  -6  -5   31.34    1.43
   9   6   5   32.58    2.47
  -9  -6  -3    1.10    1.33
   9   6   3    0.89    2.19
  -9  -6  -1   14.65    1.65
   9   6   1   19.28    3.20
  -9  -6   1   16.22    2.68
  -9  -6   3    0.76    1.26
   9   6  -3    0.01    2.35
  -9  -6   5   27.77    2.61
   9   6  -5   30.36    2.84
  -9  -6   7   61.07    3.87
   9   6  -7   59.28    3.93
  -9  -6   9   71.59    4.81
   9   6  -9   74.58    4.00
 -10   4 -10   15.13    1.88
  10  -4  10   13.34    1.77
 -10   4  -8   82.29    2.92
  10  -4   8   91.79    2.95
 -10   4  -6    0.82    1.36
  10  -4   6    1.55    1.61
 -10   4  -4   97.59    3.18
  10  -4   4  100.66    3.12
 -10   4  -2   10.05    1.66
  10  -4   2    8.63    2.28
  10  -4   0  102.05    5.26
 -10   4   2    9.95    1.84
  10  -4  -2   10.70    1.98
 -10   4   4  111.83    3.38
  10  -4  -4  111.61    3.38
 -10   4   6    0.03    1.49
  10  -4  -6    1.57    1.49
 -10   4   8   92.52    3.00
  10  -4  -8   92.44    2.98
 -10   4  10   15.66    1.61
  10  -4 -10   16.09    2.83
 -10   4  12  229.87    5.39
  10  -4 -14   -0.12    1.78
 -10   3 -19   21.32    2.87
 -10   3 -17   11.46    1.64
  10  -3  17    8.75    1.86
 -10   3 -15    0.78    1.24
  10  -3  15    2.11    1.71
 -10   3 -13   74.49    2.52
  10  -3  13   76.38    3.96
 -10   3 -11   45.85    1.96
  10  -3  11   42.19    3.25
 -10   3  -9   52.93    2.18
 -10   3  -7   70.73    2.77
  10  -3   7   81.19    4.14
 -10   3  -5   20.14    1.50
  10  -3   5   20.72    2.27
 -10   3  -3    2.67    1.16
  10  -3   3    5.39    1.99
 -10   3  -1   93.99    4.54
  10  -3   1   98.26    5.34
 -10   3   1   95.02    3.18
  10  -3  -1   87.54    4.97
 -10   3   3    2.90    1.23
  10  -3  -3    3.36    2.33
 -10   3   5   20.74    1.64
  10  -3  -5   20.58    2.76
 -10   3   7   74.01    2.68
  10  -3  -7   79.42    3.86
 -10   3   9   50.71    2.27
 -10   3  11   48.84    2.25
  10  -3 -11   49.97    3.00
 -10   3  13   82.87    3.23
  10  -3 -13   76.95    4.53
 -10   3  15    1.98    1.75
  10  -3 -15    1.51    2.85
 -10   3  17    9.68    1.82
 -10   3  19   70.95    2.72
  10  -3 -19   66.86    3.87
 -10   3  21    1.27    1.34
  10  -3 -21    0.34    1.99
 -10   2 -22    1.74    1.72
  10  -2  22    4.42    2.44
 -10   2 -20   38.16    1.94
  10  -2  20   52.17    3.82
 -10   2 -18    8.07    1.68
  10  -2  18    6.75    1.98
 -10   2 -16  169.65    4.30
 -10   2 -14    0.59    1.27
  10  -2  14    2.62    2.63
 -10   2 -12  148.08    3.92
  10  -2  12  132.78    6.22
 -10   2 -10    2.12    1.46
 -10   2  -8    3.10    1.13
  10  -2   8    2.85    1.68
 -10   2  -6    6.36    1.13
  10  -2   6    6.51    2.29
 -10   2  -4   21.70    1.48
  10  -2   4   20.99    2.13
 -10   2  -2  123.74    3.98
  10  -2   2  125.55    5.28
  10  -2   0  378.45   13.34
 -10   2   2  125.23    3.72
  10  -2  -2  123.38    5.23
 -10   2   4   21.78    1.59
  10  -2  -4   23.35    2.75
 -10   2   6    6.36    1.27
  10  -2  -6    7.09    2.35
 -10   2   8    2.52    1.03
  10  -2  -8    3.36    1.70
 -10   2  10    1.08    1.22
  10  -2 -10    1.90    2.23
 -10   2  12  141.83    4.87
  10  -2 -12  136.78    6.07
 -10   2  14   -0.12    1.24
  10  -2 -14   -1.08    1.77
 -10   2  16  175.97    5.90
  10  -2 -16  173.17    6.07
 -10   2  18    9.38    1.69
  10  -2 -18    6.07    2.49
 -10   2  20   40.86    1.94
  10  -2 -20   36.23    2.83
 -10   2  22    6.05    1.85
  10  -2 -22    1.88    2.41
 -10   2  24   21.19    2.15
  10  -2 -24   27.01    3.70
 -10   2  26   13.01    2.45
 -10   1 -25   80.75    5.90
  10  -1  25   73.78    5.67
 -10   1 -23    0.93    0.82
  10  -1  23    0.00    1.21
 -10   1 -21    2.55    0.98
 -10   1 -19  114.07    3.18
  10  -1  19  106.81    4.48
 -10   1 -17   67.16    2.68
  10  -1  17   63.65    3.76
 -10   1 -15    0.68    1.14
  10  -1  15    0.13    2.28
 -10   1 -13   63.51    2.39
  10  -1  13   56.73    3.28
 -10   1 -11   -1.00    1.41
  10  -1  11   -1.35    1.50
  10  -1   9   -0.54    2.00
 -10   1  -7   30.23    1.70
 -10   1  -5    0.92    1.05
  10  -1   5    1.07    1.37
 -10   1  -3    0.77    1.00
 -10   1  -1   21.55    1.71
 -10   1   1   23.44    1.51
 -10   1   3    0.88    1.39
  10  -1  -3   -0.04    1.29
 -10   1   5    1.58    2.14
  10  -1  -5    1.83    2.12
 -10   1   7   27.16    1.69
  10  -1  -7   30.46    2.74
 -10   1   9    0.78    1.20
  10  -1  -9    0.05    1.46
 -10   1  11   -0.34    1.48
  10  -1 -11    1.16    2.05
 -10   1  13   60.46    2.74
  10  -1 -13   60.43    3.14
 -10   1  15   -0.04    1.28
  10  -1 -15    0.72    1.58
 -10   1  17   60.03    2.38
  10  -1 -17   63.18    3.68
 -10   1  19  113.72    3.92
  10  -1 -19  114.67    3.72
 -10   1  21    6.63    1.33
 -10   1  25   88.71    4.50
  10  -1 -25   80.53    6.76
 -10   1  27   38.26    4.37
  10  -1 -27   42.13    3.27
 -10   1  29   31.53    4.59
  10  -1 -29   19.41    3.69
 -10   0 -26   -0.70    1.98
 -10   0 -24   62.86    3.01
  10   0  24   48.46    4.08
 -10   0 -22   -0.50    1.44
  10   0  22   -0.77    2.00
 -10   0 -20   49.52    1.55
  10   0  20   50.55    2.17
 -10   0 -18   31.01    2.02
  10   0  18   26.41    3.06
 -10   0 -16  151.93    4.12
  10   0  16  147.64    5.92
 -10   0 -14   71.06    2.32
  10   0  14   70.13    4.01
 -10   0 -12   66.15    2.35
  10   0  12   64.21    3.57
 -10   0 -10    0.95    1.17
  10   0  10    1.55    1.55
 -10   0  -8   12.18    1.16
  10   0   8   12.48    1.89
 -10   0  -6    0.48    1.01
  10   0   6    0.88    2.06
 -10   0  -4  155.96    4.45
  10   0   4  155.06    6.45
 -10   0  -2    2.88    1.15
  10   0   2    3.09    1.67
 -10   0   0   17.76    1.52
  10   0   0   25.89    2.74
 -10   0   2    2.85    1.18
  10   0  -2    3.24    2.30
 -10   0   4  153.69    4.43
  10   0  -4  146.14    5.96
 -10   0   6    0.59    1.04
  10   0  -6    1.38    2.31
 -10   0   8   12.88    1.42
  10   0  -8   15.59    2.19
 -10   0  10    0.42    1.40
  10   0 -10   -0.95    1.96
 -10   0  12   59.81    2.40
  10   0 -12   56.87    3.20
 -10   0  14   79.62    2.98
  10   0 -14   64.10    3.73
 -10   0  16  146.38    4.20
  10   0 -16  146.29    6.17
 -10   0  18   27.70    1.77
  10   0 -18   29.79    2.94
 -10   0  20   55.11    1.79
  10   0 -20   54.27    2.77
 -10   0  22   -0.28    1.65
 -10   0  24   55.59    2.66
  10   0 -24   47.02    3.60
 -10   0  26   -0.71    3.70
  10   0 -26   -0.27    3.84
 -10   0  28   72.29    6.59
  10   0 -28   90.37    7.16
 -10  -1 -25   32.08    1.53
  10   1  25   31.01    4.30
 -10  -1 -23    2.27    1.50
  10   1  23    1.54    2.21
 -10  -1 -21    8.62    1.36
  10   1  21    7.99    2.83
 -10  -1 -19   39.69    1.59
  10   1  19   37.10    1.95
 -10  -1 -17  202.95    6.87
  10   1  17  202.10    6.65
 -10  -1 -15   18.58    1.38
  10   1  15   19.71    2.15
 -10  -1 -13   33.34    1.79
  10   1  13   32.19    2.48
 -10  -1 -11    0.55    1.85
  10   1  11   -1.21    1.34
 -10  -1  -9    2.55    1.32
  10   1   9    0.76    1.52
 -10  -1  -7    0.46    1.13
  10   1   7   -1.29    2.08
 -10  -1  -5  134.34    3.65
  10   1   5  129.79    4.99
 -10  -1  -3   49.29    3.07
  10   1   3   54.32    3.57
 -10  -1  -1   20.61    1.58
  10   1   1   17.25    2.04
  10   1  -1   14.77    2.03
 -10  -1   3   55.93    2.11
  10   1  -3   55.30    3.14
 -10  -1   5  140.08    3.90
  10   1  -5  132.21    5.08
 -10  -1   7    0.44    0.95
  10   1  -7    2.03    1.76
 -10  -1   9    2.24    1.12
  10   1  -9    4.66    2.43
 -10  -1  11    0.32    0.95
  10   1 -11    0.44    1.50
 -10  -1  13   35.35    1.76
  10   1 -13   29.23    2.79
 -10  -1  15   20.47    1.70
  10   1 -15   18.88    2.67
 -10  -1  17  199.99    5.45
  10   1 -17  214.00    7.35
 -10  -1  19   44.49    2.27
  10   1 -19   45.80    3.05
 -10  -1  21    7.08    1.01
  10   1 -21    7.47    2.23
 -10  -1  23    3.34    1.62
  10   1 -23    3.07    2.23
 -10  -1  25   34.32    3.20
  10   1 -25   33.44    4.40
 -10  -1  27    7.71    1.51
  10   1 -27    5.49    3.77
 -10  -2 -24   31.74    1.89
  10   2  24   25.03    3.51
 -10  -2 -22   -0.14    1.02
  10   2  22    1.08    2.15
 -10  -2 -20   14.88    1.81
  10   2  20   12.61    2.83
 -10  -2 -18   14.80    1.50
  10   2  18   15.12    2.65
 -10  -2 -16  224.40    6.43
  10   2  16  160.07    5.60
 -10  -2 -14    0.98    2.10
  10   2  14    1.40    2.42
 -10  -2 -12  102.31    3.08
  10   2  12   97.90    4.27
 -10  -2 -10    0.76    1.48
  10   2  10   -0.04    2.30
 -10  -2  -8    4.54    1.20
  10   2   8    0.91    2.05
 -10  -2  -6    1.23    1.86
  10   2   4   91.05    4.48
 -10  -2  -2    9.11    1.44
  10   2   2    7.53    1.75
 -10  -2   0  130.77    6.52
 -10  -2   2    6.40    1.33
  10   2  -2    5.94    1.75
 -10  -2   4   96.56    3.01
  10   2  -4   88.56    4.14
 -10  -2   6    0.39    1.54
  10   2  -6   -0.48    1.66
 -10  -2   8    3.48    1.65
  10   2  -8    3.90    1.76
 -10  -2  10    0.56    2.27
  10   2 -10    1.17    2.26
 -10  -2  12  108.57    3.08
  10   2 -12  100.72    3.38
 -10  -2  14    1.12    1.14
  10   2 -14    1.63    1.62
 -10  -2  16  176.17    4.32
  10   2 -16  175.32    5.81
 -10  -2  18   13.53    1.65
  10   2 -18   12.78    2.80
 -10  -2  20   11.78    1.58
  10   2 -20   13.06    2.23
 -10  -2  22    0.59    2.12
  10   2 -22    1.05    2.00
 -10  -2  24   27.40    3.70
  10   2 -24   35.28    4.07
 -10  -3 -21    9.06    3.12
 -10  -3 -19   15.88    1.43
  10   3  19   14.15    2.04
 -10  -3 -17    1.42    1.19
  10   3  17    3.65    2.83
 -10  -3 -15   63.50    2.35
  10   3  15   61.69    3.38
 -10  -3 -13   79.21    2.63
  10   3  13   87.49    3.82
 -10  -3 -11   63.35    2.29
  10   3  11   67.42    3.45
 -10  -3  -9    9.06    1.19
  10   3   9    7.66    1.82
 -10  -3  -7   50.05    2.13
  10   3   7   45.23    3.32
 -10  -3  -5   -0.02    0.99
  10   3   5   -0.77    1.84
 -10  -3  -3   13.06    1.59
  10   3   3    9.09    2.46
 -10  -3  -1   58.10    2.52
  10   3   1   57.73    3.18
 -10  -3   1   55.91    2.15
  10   3  -1   57.60    3.47
 -10  -3   3    9.16    1.22
  10   3  -3    6.34    1.87
 -10  -3   5   -0.45    1.34
  10   3  -5    1.50    1.88
 -10  -3   7   42.90    1.73
  10   3  -7   41.45    2.63
 -10  -3   9    9.45    1.42
  10   3  -9    9.11    2.77
 -10  -3  11   69.70    2.63
  10   3 -11   70.07    3.75
 -10  -3  13   85.59    4.47
  10   3 -13   79.29    3.87
 -10  -3  15   56.08    2.57
  10   3 -15   57.34    3.52
 -10  -3  17    3.51    1.50
  10   3 -17    1.07    1.87
 -10  -3  19   18.34    1.74
  10   3 -19   15.63    2.35
 -10  -4 -12  167.12    5.60
  10   4  12  182.66    7.99
 -10  -4 -10   10.45    1.73
  10   4  10   18.28    3.16
 -10  -4  -8  177.37    4.88
  10   4   8  176.63    6.80
 -10  -4  -6    1.09    1.35
  10   4   6    2.47    2.15
 -10  -4  -4   26.48    2.21
  10   4   4   27.58    3.61
 -10  -4  -2   24.29    2.04
  10   4   2   22.74    2.72
 -10  -4   0  328.27    8.45
  10   4   0  327.54   10.91
 -10  -4   2   15.59    1.64
  10   4  -2   25.74    3.00
 -10  -4   4   24.72    1.84
  10   4  -4   27.62    2.97
 -10  -4   6    1.55    1.28
  10   4  -6    2.57    2.18
 -10  -4   8  173.07    4.35
  10   4  -8  176.43    6.28
 -10  -4  10   13.30    1.70
  10   4 -10   11.35    2.95
   0   0   0    0.00    0.00
;
_shelx_hkl_checksum     49583
_shelx_res_file
;
    S88te.res created by SHELXL-2014/7
TITL S88te in I4(1)/a (block brown)
CELL  0.62998   7.0305   7.0305  28.9948   90.000   90.000   90.000
ZERR   4.0000   0.0010   0.0010   0.0058    0.000    0.000    0.000
LATT 2
SYMM 1/2-X, -Y, 1/2+Z
SYMM 3/4-Y, 1/4+X, 1/4+Z
SYMM 3/4+Y, 3/4-X, 3/4+Z
SFAC C  H  N  O  Cr
DISP C 0.002 0.001 9.054
DISP H -0 0 0.619
DISP N 0.005 0.002 14.836
DISP O 0.009 0.005 23.823
DISP Cr 0.29 0.491 1834.619
UNIT 56 40 12 32 4
OMIT -3 52
OMIT 0 1 1
L.S. 50
BOND
ACTA
BOND $H
FMAP -2
PLAN -10
LIST
CONF
HTAB
EQIV $1 -x+3/2, -y+3/2, -z+3/2
HTAB C3 O2_$1
EQIV $2 -y+5/4, x+1/4, -z+5/4
HTAB N1S O2_$2
TEMP 28
SIZE 0.15 0.10 0.10
WGHT    0.046100    0.734700
FVAR       0.51974
CR1   5    1.000000    0.250000    0.625000    10.25000    0.01591    0.01591 =
         0.00665    0.00000    0.00000    0.00000
O1    4    0.884124    0.502470    0.637970    11.00000    0.02863    0.01929 =
         0.01343    0.00126   -0.00125    0.00551
O2    4    0.782793    0.695381    0.693981    11.00000    0.03037    0.02222 =
         0.02583   -0.00372   -0.00090    0.00980
N1    3    1.000000    0.250000    0.693035    10.50000    0.01464    0.01709 =
         0.00824    0.00000    0.00000    0.00078
C1    1    0.862291    0.550773    0.680713    11.00000    0.01587    0.01696 =
         0.01604   -0.00046   -0.00132    0.00041
C2    1    0.935269    0.404033    0.714946    11.00000    0.01328    0.01752 =
         0.01169   -0.00160   -0.00049    0.00010
C3    1    0.934249    0.410047    0.762601    11.00000    0.01713    0.02585 =
         0.01369   -0.00590    0.00053   -0.00058
AFIX  43
H3    2    0.891233    0.517056    0.778309    11.00000   -1.20000
AFIX   0
C4    1    1.000000    0.250000    0.786449    10.50000    0.01995    0.03238 =
         0.00785    0.00000    0.00000   -0.00208
AFIX  43
H4    2    0.999999    0.250003    0.818523    10.50000   -1.20000
AFIX   0
DFIX 0.87 0.01 N1S H1S
N1S   3    0.500000    0.750000    0.625000    10.25000    0.02198    0.02198 =
         0.02295    0.00000    0.00000    0.00000
H1S   2    0.501688    0.852886    0.609881    11.00000   -1.20000
HKLF 4
REM  S88te in I4(1)/a (block brown)
REM R1 =  0.0279 for     903 Fo > 4sig(Fo)  and  0.0334 for all     943 data
REM     63 parameters refined using      1 restraints
END
WGHT      0.0530      0.7330
REM Instructions for potential hydrogen bonds
HTAB C3 O2_$1
HTAB N1S O1_$2
HTAB N1S O2_$2
REM Highest difference peak  0.306,  deepest hole -0.861,  1-sigma level  0.114
Q1    1   1.0000  0.2500  0.5987  10.50000  0.05   -0.86
Q2    1   1.0000  0.2500  0.7314  10.50000  0.05   -0.50
Q3    1   0.8899  0.5161  0.7218  11.00000  0.05   -0.41
Q4    1   0.9382  0.5859  0.8685  11.00000  0.05   -0.35
Q5    1   0.7629  0.1519  0.5749  11.00000  0.05   -0.32
Q6    1   0.8995  0.5522  0.7970  11.00000  0.05   -0.32
Q7    1   0.6546  0.6772  0.6980  11.00000  0.05   -0.31
Q8    1   1.0631  0.1296  0.5920  11.00000  0.05    0.31
Q9    1   0.9213  0.5727  0.8311  11.00000  0.05   -0.30
Q10   1   1.1395  0.2357  0.5962  11.00000  0.05    0.29
;
_shelx_res_checksum     61487
