# Supplementary material for: Crystal structure of ammonium bis­(pyridine-2,6-di­carboxyl­ato-κ3 O,N,O′)chromate(III) from synchrotron data
Source: Acta Crystallogr E Crystallogr Commun. 2015 Jan 24;71(Pt 2):210–2. doi: 10.1107/S2056989015001152 (PMC4384560; doi:10.1107/S2056989015001152)
Supplement: Supplementary file 2 [file e-71-00210-Isup2.hkl]

#
# h,k,l, Fc-squared, Fo-squared, sigma(Fo-squared), status flag
#
data_I
_shelx_title ' S88te in I4(1)/a (block brown)'
_shelx_refln_list_code          4
_shelx_F_calc_maximum      126.45
_exptl_crystal_F_000       812.00
_reflns_d_resolution_high  0.7194

loop_
 _space_group_symop_operation_xyz
 'x, y, z'
 '-x+1/2, -y, z+1/2'
 '-y+3/4, x+1/4, z+1/4'
 'y+3/4, -x+3/4, z+3/4'
 'x+1/2, y+1/2, z+1/2'
 '-x+1, -y+1/2, z+1'
 '-y+5/4, x+3/4, z+3/4'
 'y+5/4, -x+5/4, z+5/4'
 '-x, -y, -z'
 'x-1/2, y, -z-1/2'
 'y-3/4, -x-1/4, -z-1/4'
 '-y-3/4, x-3/4, -z-3/4'
 '-x+1/2, -y+1/2, -z+1/2'
 'x, y+1/2, -z'
 'y-1/4, -x+1/4, -z+1/4'
 '-y-1/4, x-1/4, -z-1/4'

_cell_length_a     7.0305
_cell_length_b     7.0305
_cell_length_c    28.9948
_cell_angle_alpha  90.000
_cell_angle_beta   90.000
_cell_angle_gamma  90.000

_shelx_F_squared_multiplier     1.000

loop_
 _refln_index_h
 _refln_index_k
 _refln_index_l
 _refln_F_squared_calc
 _refln_F_squared_meas
 _refln_F_squared_sigma
 _refln_observed_status
   2   2   0       4083.80       3398.45        77.63 o
   0   4   0      10198.68       9652.28       284.01 o
   2   4   0       6937.07       1968.68      2421.45 o
   4   4   0       1191.82       1158.47        34.49 o
  -4   6   0       1214.80       1178.94        28.78 o
  -2   6   0      14834.93      15154.43       236.75 o
   0   6   0       2087.55       2101.12       117.55 o
   2   6   0       2755.22       2721.38        89.64 o
   4   6   0       8683.26       7403.29       833.41 o
   6   6   0       1104.15       1055.42        17.56 o
  -4   8   0       1690.35       1511.21        25.02 o
  -2   8   0       1073.98        969.38        17.99 o
   0   8   0       1349.15       1320.16        26.17 o
   2   8   0       3486.44       3358.99        56.25 o
   4   8   0       2623.86       2477.38        42.33 o
   1   2   1        282.55        237.21        24.32 o
  -2   3   1       7417.84       2019.28      2074.24 o
   0   3   1        105.83        151.55        12.29 o
   2   3   1        820.64        685.03         9.19 o
  -3   4   1          4.14          5.62         1.05 o
  -1   4   1       7270.44       2429.10      1994.03 o
   1   4   1        723.84        646.14         8.90 o
   3   4   1       1284.84       1255.48        37.39 o
  -4   5   1       3509.81       3431.98        49.06 o
  -2   5   1       3061.65       2864.07        56.18 o
   0   5   1        791.71        793.99        12.90 o
   2   5   1       3850.60       4277.73       215.30 o
   4   5   1        386.40        373.14         6.44 o
  -5   6   1        129.41        125.73         3.39 o
  -3   6   1       6591.52       6691.46        76.42 o
  -1   6   1        772.61        774.78        16.22 o
   1   6   1        304.77        309.46        11.46 o
   3   6   1        835.62        861.58        11.60 o
   5   6   1        932.28        909.51        10.86 o
  -6   7   1          1.15          0.19         1.46 o
  -4   7   1        521.58        487.25        17.27 o
  -2   7   1        245.31        223.59         4.00 o
   0   7   1       3651.35       3679.86        43.04 o
   2   7   1        624.73        622.10        14.32 o
   4   7   1        678.60        677.14        21.38 o
   6   7   1        321.25        319.61         5.07 o
  -5   8   1          6.42          5.50         1.69 o
  -3   8   1       1129.25       1058.04        12.98 o
  -1   8   1        142.73        150.57         3.89 o
   1   8   1        384.89        382.67         8.26 o
   3   8   1       2657.38       2634.05        31.36 o
   5   8   1        169.12        149.70         2.68 o
  -2   9   1         15.78         15.32         1.41 o
   0   9   1        300.66        286.45         6.17 o
   2   9   1        107.93        105.99         3.62 o
   0   2   2       1128.98        895.96        18.79 o
   2   2   2        933.74       1030.28        13.26 o
   1   3   2       4153.54       3570.71        58.34 o
   3   3   2       3606.63       3539.97        66.87 o
  -2   4   2       4490.93       2365.12       993.31 o
   0   4   2          7.28         10.09         0.92 o
   2   4   2        216.33        217.71        17.83 o
   4   4   2        347.78        311.90        45.37 o
  -3   5   2       4378.21       4332.91        67.79 o
  -1   5   2          6.20          4.38         0.84 o
   1   5   2       6359.40       4469.94       877.90 o
   3   5   2       1064.79        836.55       176.07 o
   5   5   2       2127.55       2268.13        46.33 o
  -4   6   2         12.23         11.30         2.54 o
  -2   6   2        372.50        328.05         5.27 o
   0   6   2        925.33        963.66        29.84 o
   2   6   2         50.08         50.89         1.64 o
   4   6   2       1174.11       1152.47        13.02 o
   6   6   2         59.03         54.11         2.20 o
  -5   7   2        138.67        124.81        11.95 o
  -3   7   2       3101.23       3309.36       149.79 o
  -1   7   2       1437.21       1442.59        19.37 o
   1   7   2       3769.49       3902.90       106.13 o
   3   7   2        506.02        495.41         7.33 o
   5   7   2       1004.38        990.55        17.63 o
  -4   8   2       1165.37       1053.53        13.79 o
  -2   8   2         39.06         38.14         3.38 o
   0   8   2          0.01          0.01         1.41 o
   2   8   2        244.91        241.16         4.38 o
   4   8   2         93.18         88.66         2.50 o
  -3   9   2        191.80        192.04         8.97 o
  -1   9   2        538.81        512.18         6.96 o
   1   9   2        257.07        244.14         4.23 o
   3   9   2       1085.96       1032.52        12.22 o
  -1   2   3       2686.93       2821.99        31.02 o
   1   2   3       5331.96       5523.39       127.30 o
  -2   3   3       8633.44       8816.67        92.33 o
   0   3   3        243.91        230.48         3.05 o
   2   3   3        435.86        380.01        10.03 o
  -3   4   3        205.07        227.47         3.40 o
  -1   4   3       1611.77       1556.77        18.67 o
   1   4   3       2958.89       2958.22        35.83 o
   3   4   3        723.99        700.53         7.88 o
  -4   5   3       1219.27       1245.64        26.42 o
  -2   5   3        906.43       1033.61        11.43 o
   0   5   3        100.07         83.65         1.90 o
   2   5   3       3797.12       3926.33        71.70 o
   4   5   3       2307.92       2376.58        24.95 o
  -5   6   3        357.25        329.33        23.05 o
  -3   6   3         23.15         20.53         2.68 o
  -1   6   3        547.05        517.73        22.75 o
   1   6   3        211.77        216.55         6.29 o
   3   6   3         77.90         81.25         1.76 o
   5   6   3        480.54        492.52        13.37 o
  -6   7   3        394.71        368.08        11.95 o
  -4   7   3        441.85        419.58        24.29 o
  -2   7   3        205.68        200.09        14.53 o
   0   7   3         18.31         11.78         1.57 o
   2   7   3        603.49        545.53        38.60 o
   4   7   3        199.52        199.23        11.65 o
   6   7   3        170.59        140.64        13.33 o
  -5   8   3         30.22         30.52         1.75 o
  -3   8   3          6.13          7.20         1.57 o
  -1   8   3        356.76        329.61        11.48 o
   1   8   3        518.03        502.05        31.98 o
   3   8   3          5.98          8.80         1.38 o
   5   8   3         29.38         23.87         2.63 o
  -2   9   3        137.00        131.85         2.54 o
   0   9   3        501.34        495.35         8.05 o
   2   9   3        545.26        542.81        12.44 o
   0   2   4        534.58        294.04         5.23 o
   2   2   4       8429.04       7775.55        71.48 o
  -1   3   4       3560.71       3886.19        82.49 o
   1   3   4         13.98         14.51         0.61 o
   3   3   4       2984.71       3350.92        33.99 o
  -2   4   4       1540.56       1504.20        38.09 o
   0   4   4       5140.13       5136.27        52.77 o
   2   4   4      15990.17      16776.90       198.34 o
   4   4   4         14.81         19.68         0.96 o
  -3   5   4        289.31        281.69         4.46 o
  -1   5   4         48.21         38.22         1.20 o
   1   5   4        509.72        559.67        13.06 o
   3   5   4        500.88        550.78         6.94 o
   5   5   4          3.20          3.71         1.49 o
  -4   6   4       1018.12       1009.70        12.74 o
  -2   6   4         75.88         74.51         1.75 o
   0   6   4        366.44        381.55         8.09 o
   2   6   4        813.91        808.92        10.63 o
   4   6   4        578.13        606.35         7.81 o
   6   6   4       1729.82       1736.37        22.54 o
  -5   7   4        148.70        126.59         2.63 o
  -3   7   4        476.49        501.21        20.53 o
  -1   7   4          3.04          4.75         1.11 o
   1   7   4        169.78        165.28         3.88 o
   3   7   4        564.01        571.40         6.76 o
   5   7   4         13.92         11.31         1.31 o
  -4   8   4        373.25        375.45         7.72 o
  -2   8   4        319.12        296.31         4.54 o
   0   8   4       3029.89       3034.24        34.69 o
   2   8   4         18.34         19.76         1.46 o
   4   8   4         39.74         44.29         1.71 o
  -3   9   4          0.13          2.11         1.57 o
  -1   9   4          2.67          1.96         1.38 o
   1   9   4         71.00         70.61         2.16 o
   3   9   4         68.72         68.38         2.17 o
   0   1   5       1981.14       1627.29        20.97 o
  -1   2   5        337.85        276.61         5.72 o
   1   2   5        490.33        414.25        10.93 o
  -2   3   5       5801.53       5899.80        67.55 o
   0   3   5       8711.84       8452.88        85.51 o
   2   3   5       2218.87       2154.96        25.72 o
  -3   4   5        788.14        707.09        10.73 o
  -1   4   5         11.21          3.66         0.73 o
   1   4   5       6035.58       6090.90        72.98 o
   3   4   5        113.63        124.25         1.89 o
  -4   5   5        450.03        484.15         7.50 o
  -2   5   5        633.68        710.61         8.46 o
   0   5   5         44.81         41.56         1.26 o
   2   5   5       2106.95       2184.24        22.63 o
   4   5   5        153.53        184.28         4.28 o
  -5   6   5        588.73        592.84        14.40 o
  -3   6   5        615.22        590.30         7.67 o
  -1   6   5        910.20        918.34        11.30 o
   1   6   5       3659.34       3834.40        66.34 o
   3   6   5         38.73         41.68         1.39 o
   5   6   5        493.01        497.39         6.62 o
  -6   7   5        141.64        146.91         3.88 o
  -4   7   5        354.19        355.24        11.19 o
  -2   7   5        695.98        695.80         8.34 o
   0   7   5        502.61        531.65         8.03 o
   2   7   5        114.89        116.85         2.21 o
   4   7   5          7.64         10.95         1.25 o
   6   7   5        199.89        206.91         3.62 o
  -5   8   5         35.23         30.59         1.87 o
  -3   8   5          2.20          4.38         1.33 o
  -1   8   5        672.27        654.51         9.12 o
   1   8   5        508.79        495.28         6.41 o
   3   8   5        159.77        148.68         2.60 o
   5   8   5        191.16        187.49         4.95 o
  -2   9   5        119.04        116.38         2.52 o
   0   9   5        305.97        300.54         8.22 o
   2   9   5          5.91          8.21         1.78 o
   0   2   6       1651.65       1623.91        26.68 o
   2   2   6       4916.49       4996.24        48.58 o
   1   3   6          3.05          6.85         0.51 o
   3   3   6       3874.66       3965.75        54.27 o
  -2   4   6        766.62        742.23         9.03 o
   0   4   6       2473.36       2737.92        47.41 o
   2   4   6         94.95        108.34         1.99 o
   4   4   6        692.06        725.12         9.15 o
  -3   5   6         52.69         61.72         1.71 o
  -1   5   6       3246.09       3256.18        34.85 o
   1   5   6       6014.23       6033.23        64.88 o
   3   5   6       5662.07       6021.92       120.78 o
   5   5   6        969.71       1004.76        12.94 o
  -4   6   6         20.26         34.91         2.95 o
  -2   6   6        301.57        312.01         4.29 o
   0   6   6        795.85        850.80        10.53 o
   2   6   6        169.58        181.98         2.58 o
   4   6   6         50.43         56.22         1.61 o
   6   6   6         50.70         43.76         2.07 o
  -5   7   6        411.04        399.25        18.84 o
  -3   7   6       1311.04       1264.92        23.28 o
  -1   7   6        993.83        984.81        11.57 o
   1   7   6        236.24        247.10         5.17 o
   3   7   6         38.78         43.41         1.55 o
   5   7   6       1165.32       1114.12        13.22 o
  -4   8   6          0.61          1.93         1.58 o
  -2   8   6        327.83        326.57         4.78 o
   0   8   6        492.91        465.62         6.15 o
   2   8   6        253.43        276.80        10.04 o
   4   8   6          0.01         -0.60         1.38 o
  -3   9   6        415.94        390.94         5.31 o
  -1   9   6        544.30        526.25         6.14 o
   1   9   6       1244.71       1209.15        22.75 o
   3   9   6        530.66        527.27        16.13 o
  -1   2   7       2327.74       2528.91        27.10 o
   1   2   7        277.87        379.97         6.08 o
  -2   3   7        193.74        112.82         2.22 o
   0   3   7         63.00         99.86         1.63 o
   2   3   7       2305.55       2448.52        37.16 o
  -3   4   7       1522.61       1524.03        17.02 o
  -1   4   7       3309.96       3306.86        36.44 o
   1   4   7       2165.24       2150.97        34.04 o
   3   4   7        283.47        281.08         7.32 o
  -4   5   7         10.22          7.99         1.08 o
  -2   5   7       1191.87       1218.77        14.12 o
   0   5   7        122.92        126.00         2.94 o
   2   5   7        536.39        498.07         6.03 o
   4   5   7        403.36        429.22        14.10 o
  -5   6   7        149.16        139.54         2.75 o
  -3   6   7        253.92        250.16         4.07 o
  -1   6   7         46.72         38.01         1.48 o
   1   6   7         31.59         40.98         1.30 o
   3   6   7        694.20        732.09        19.93 o
   5   6   7       1841.64       1842.48        19.91 o
  -6   7   7          8.70          7.53         1.74 o
  -4   7   7         13.35         12.46         1.37 o
  -2   7   7        860.21        803.34         9.17 o
   0   7   7        383.86        412.33         6.64 o
   2   7   7        331.38        350.82         5.02 o
   4   7   7        518.97        530.10         7.29 o
   6   7   7         34.74         32.33         1.95 o
  -5   8   7        229.73        232.72         4.15 o
  -3   8   7        163.50        155.75         3.01 o
  -1   8   7        110.12        109.10         2.48 o
   1   8   7        413.32        432.48         5.81 o
   3   8   7         84.24         78.95         2.05 o
   5   8   7          2.57          1.92         1.37 o
  -2   9   7         14.55         18.47         1.71 o
   0   9   7         59.18         57.43         2.02 o
   2   9   7         57.38         56.47         2.02 o
   1   1   8       1711.00       1617.05        17.96 o
   0   2   8       2571.35       2055.17        22.39 o
   2   2   8       4673.79       4366.70        52.58 o
  -1   3   8        931.92       1056.87        14.16 o
   1   3   8        136.83        143.14         2.10 o
   3   3   8        527.68        545.37         6.46 o
  -2   4   8       1443.60       1310.50        15.00 o
   0   4   8        444.55        360.75         6.89 o
   2   4   8        783.86        667.19         8.50 o
   4   4   8         44.48         60.64         1.56 o
  -3   5   8        208.99        218.32         3.53 o
  -1   5   8          0.34          1.34         0.79 o
   1   5   8        404.38        476.24         6.63 o
   3   5   8        672.61        746.03        14.39 o
   5   5   8          2.06          2.98         1.10 o
  -4   6   8       3214.10       3258.64        38.42 o
  -2   6   8        624.74        670.68         8.09 o
   0   6   8        149.04        166.99         2.85 o
   2   6   8       1686.63       1723.36        24.06 o
   4   6   8         67.21         69.85         1.83 o
   6   6   8         43.75         47.29         1.90 o
  -5   7   8          5.23          7.24         1.40 o
  -3   7   8          3.07          2.46         1.11 o
  -1   7   8        154.84        159.42         2.88 o
   1   7   8        218.61        217.52         3.78 o
   3   7   8          4.58          3.77         1.16 o
   5   7   8          9.21          6.96         1.34 o
  -4   8   8         12.54          9.92         1.27 o
  -2   8   8         73.99         61.07         1.92 o
   0   8   8       1092.25       1097.34        14.04 o
   2   8   8        220.02        227.18         3.66 o
   4   8   8        682.57        663.17         8.07 o
  -3   9   8         26.00         33.66         1.97 o
  -1   9   8         73.84         62.96         2.01 o
   1   9   8          2.35          1.80         1.45 o
   3   9   8          2.03          1.15         1.37 o
   0   1   9       1607.79       1560.52        25.44 o
  -1   2   9         71.24        122.37         2.12 o
   1   2   9       1034.72       1339.51        21.07 o
  -2   3   9        515.33        434.53         9.68 o
   0   3   9        316.60        244.97         3.93 o
   2   3   9       3055.56       3611.82        95.20 o
  -3   4   9       1209.29       1283.27        14.49 o
  -1   4   9       1759.45       1820.97        46.07 o
   1   4   9        191.13        282.24         3.66 o
   3   4   9        116.11         89.43         2.19 o
  -4   5   9         25.36         22.38         1.29 o
  -2   5   9         15.33         10.59         0.84 o
   0   5   9        250.34        226.33         3.34 o
   2   5   9        272.97        251.19         3.50 o
   4   5   9         22.80         24.29         1.29 o
  -5   6   9          0.99          1.50         1.19 o
  -3   6   9         37.98         35.58         1.38 o
  -1   6   9         71.75         65.70         1.57 o
   1   6   9        326.50        344.47        10.11 o
   3   6   9        117.99        133.67         3.40 o
   5   6   9        433.73        461.37         6.52 o
  -6   7   9         45.29         42.84         2.19 o
  -4   7   9          1.16          2.50         1.14 o
  -2   7   9       1404.01       1416.33        27.40 o
   0   7   9        211.07        201.05         3.48 o
   2   7   9         22.42         28.04         1.32 o
   4   7   9        104.95        108.11         2.36 o
   6   7   9         51.70         47.73         2.22 o
  -5   8   9          2.71          0.09         1.54 o
  -3   8   9         71.25         61.67         2.00 o
  -1   8   9         28.65         30.96         1.58 o
   1   8   9        170.67        176.59         3.35 o
   3   8   9        115.44        108.82         2.95 o
   5   8   9         21.31         18.90         1.69 o
  -2   9   9          0.80         -0.66         1.38 o
   0   9   9         42.92         41.51         1.88 o
   2   9   9        298.55        313.28        12.97 o
   1   1  10       6662.81       5680.98        80.23 o
   0   2  10       7426.07       7708.10       123.86 o
   2   2  10        531.49        603.79         7.21 o
  -1   3  10       2674.25       2444.88        59.04 o
   1   3  10         29.21          6.82         0.57 o
   3   3  10       2736.60       2844.45        62.06 o
  -2   4  10        137.30        139.15         2.88 o
   0   4  10       1784.05       1788.74        19.38 o
   2   4  10          3.05          3.96         0.70 o
   4   4  10        309.65        351.78         5.24 o
  -3   5  10        155.34        188.03         4.70 o
  -1   5  10       2339.34       2518.03        29.23 o
   1   5  10       1596.88       1563.33        16.55 o
   3   5  10       1505.44       1561.41        16.82 o
   5   5  10        349.18        371.66         5.26 o
  -4   6  10        191.87        212.75         3.51 o
  -2   6  10        607.73        533.12         6.45 o
   0   6  10          1.39          0.85         1.03 o
   2   6  10          0.26          0.59         0.91 o
   4   6  10        374.21        356.38         4.58 o
   6   6  10         78.55         90.72         3.12 o
  -5   7  10        185.46        169.19         2.98 o
  -3   7  10       1004.45       1035.58        29.62 o
  -1   7  10        825.73        837.49        10.19 o
   1   7  10        124.00        135.17         2.55 o
   3   7  10         99.74         98.94         2.23 o
   5   7  10       1182.92       1186.89        13.03 o
  -4   8  10          5.45          3.44         1.37 o
  -2   8  10          8.74         11.41         1.40 o
   0   8  10        165.18        163.25         3.19 o
   2   8  10         43.25         37.62         1.62 o
   4   8  10        218.07        211.18         3.54 o
  -1   9  10          9.61          9.36         1.44 o
   1   9  10        873.54        841.63         9.63 o
   0   1  11        371.63        306.86         4.14 o
  -1   2  11        502.96        421.87         8.68 o
   1   2  11       4729.18       4601.88        62.22 o
  -2   3  11       1268.28       1166.87        15.39 o
   0   3  11       1131.10       1191.21        25.29 o
   2   3  11       4527.15       4573.24        72.82 o
  -3   4  11        689.67        738.10         9.36 o
  -1   4  11        614.50        632.85         9.72 o
   1   4  11       1421.52       1401.48        17.97 o
   3   4  11        136.48        146.38         2.28 o
  -4   5  11       1116.38       1069.39        19.94 o
  -2   5  11        330.40        275.80         3.82 o
   0   5  11        112.90        125.86         2.99 o
   2   5  11        838.13        866.87         9.53 o
   4   5  11        150.17        144.46         3.51 o
  -5   6  11       1341.23       1350.67        16.43 o
  -3   6  11       1405.80       1471.36        16.78 o
  -1   6  11          5.06         11.53         1.02 o
   1   6  11        381.61        401.79         5.61 o
   3   6  11        433.83        437.84         7.05 o
   5   6  11        190.50        186.88         3.16 o
  -6   7  11          0.92          0.23         1.56 o
  -4   7  11        597.76        625.73        18.97 o
  -2   7  11        255.67        244.55         3.89 o
   0   7  11        703.19        688.99         9.59 o
   2   7  11        605.04        615.44         7.76 o
   4   7  11        292.59        301.50         3.97 o
   6   7  11         36.50         39.60         2.09 o
  -3   8  11          6.98          5.87         1.34 o
  -1   8  11        699.14        700.44         7.80 o
   1   8  11        824.89        866.21        22.74 o
   3   8  11         46.02         52.44         2.34 o
  -2   9  11          2.26          2.43         1.38 o
   0   9  11        302.74        328.11         8.05 o
   2   9  11          7.79          5.59         1.50 o
   1   1  12        321.14        320.01         4.04 o
   0   2  12      10507.71       9523.65       209.42 o
   2   2  12       4814.88       4880.84       106.55 o
  -1   3  12       1393.30       1439.52        15.13 o
   1   3  12         23.83         21.36         0.68 o
   3   3  12         37.05         43.88         1.20 o
  -2   4  12       9239.42       9730.81        98.32 o
   0   4  12       7588.54       7659.94        81.18 o
   2   4  12       3827.12       3946.64        54.30 o
   4   4  12       1816.49       1894.48        30.64 o
  -3   5  12        954.46        902.85        25.56 o
  -1   5  12          1.84          2.61         0.89 o
   1   5  12        117.46        116.27         2.02 o
   3   5  12          3.25          3.66         0.87 o
   5   5  12        174.10        189.77         3.45 o
  -4   6  12       2247.47       2223.56        23.71 o
  -2   6  12       3041.49       2992.76        31.56 o
   0   6  12       1083.77       1103.48        24.66 o
   2   6  12       3611.34       3832.05        57.44 o
   4   6  12       2179.50       2223.61        21.77 o
   6   6  12       1165.67       1227.17        13.90 o
  -5   7  12         95.19         79.40         2.13 o
  -3   7  12        374.70        382.84         5.31 o
  -1   7  12        433.18        479.10         7.95 o
   1   7  12        481.92        457.61         5.94 o
   3   7  12        384.70        383.50         5.01 o
   5   7  12        106.15        116.89         2.85 o
  -4   8  12        426.80        397.31         5.00 o
  -2   8  12       1740.96       1735.53        17.76 o
   0   8  12       1596.38       1574.92        17.66 o
   2   8  12       1226.94       1239.03        15.77 o
   4   8  12        929.09        888.41         9.77 o
  -1   9  12         65.35         68.42         2.07 o
   1   9  12          1.05          1.17         1.56 o
   1   2  13        434.64        363.32         4.47 o
  -2   3  13       4463.80       4655.80        50.03 o
   0   3  13        214.31        204.95         3.06 o
   2   3  13         30.88         34.37         1.03 o
  -3   4  13        647.17        701.50         8.38 o
  -1   4  13       4134.22       4357.53        42.70 o
   1   4  13         41.53         40.32         1.17 o
   3   4  13       3193.04       3355.02        49.17 o
  -4   5  13        334.81        322.34         4.89 o
  -2   5  13        984.19       1006.33        12.30 o
   0   5  13       2969.82       3080.93        46.56 o
   2   5  13       2441.73       2545.66        25.40 o
   4   5  13       1613.11       1622.22        16.65 o
  -5   6  13        102.84        101.62         4.47 o
  -3   6  13        993.35        945.97        10.31 o
  -1   6  13       2830.01       2892.85        54.36 o
   1   6  13        606.23        621.47         7.36 o
   3   6  13        551.42        591.55         7.35 o
   5   6  13        947.85        962.65        12.35 o
  -6   7  13          9.23          4.37         1.77 o
  -4   7  13        721.96        732.90        10.71 o
  -2   7  13       1379.93       1337.98        15.62 o
   0   7  13        349.71        362.90         5.60 o
   2   7  13         28.65         33.97         1.42 o
   4   7  13        740.10        733.67        14.51 o
   6   7  13        485.99        481.82         6.95 o
  -3   8  13        667.81        655.05         8.12 o
  -1   8  13         62.18         65.43         1.90 o
   1   8  13        469.30        467.07         6.52 o
   3   8  13        776.64        769.18         8.52 o
  -2   9  13          7.93          5.65         1.52 o
   0   9  13        307.19        327.31         6.30 o
   2   9  13       1366.15       1343.03        14.24 o
   0   2  14       1795.20       2025.86        29.21 o
   2   2  14       1121.33       1263.82        24.39 o
  -1   3  14       7677.53       8536.99       166.64 o
   1   3  14       6474.13       6806.53       167.92 o
   3   3  14       4771.90       4884.22        49.11 o
  -2   4  14          9.31          8.37         1.02 o
   0   4  14        351.53        337.32         4.62 o
   2   4  14        202.00        218.88         4.36 o
   4   4  14          3.84          1.63         1.22 o
  -3   5  14       5213.50       5306.28        51.83 o
  -1   5  14       1149.02       1190.56        14.08 o
   1   5  14       3132.39       3188.30        33.35 o
   3   5  14        773.71        834.79        11.58 o
   5   5  14       1640.31       1582.60        17.53 o
  -4   6  14        205.76        198.00         4.09 o
  -2   6  14        158.55        171.61         2.79 o
   0   6  14          3.77          2.40         1.19 o
   2   6  14          0.91          0.65         0.94 o
   4   6  14         97.89        101.74         2.20 o
   6   6  14        132.05        129.88         2.78 o
  -5   7  14        379.85        385.42         8.36 o
  -3   7  14       2506.34       2532.28        43.37 o
  -1   7  14       1730.25       1725.67        33.15 o
   1   7  14       3415.09       3423.04        36.12 o
   3   7  14       1557.85       1577.74        16.75 o
   5   7  14       1408.85       1383.94        18.61 o
  -4   8  14        357.05        351.96         4.83 o
  -2   8  14         23.38         18.94         1.37 o
   0   8  14        454.30        448.46         6.53 o
   2   8  14          3.61          5.03         1.88 o
   4   8  14        318.47        313.14         4.65 o
  -1   9  14        272.08        269.56         6.30 o
   1   9  14        471.64        472.36         7.32 o
   0   1  15       3559.45       3635.54        54.94 o
  -1   2  15        804.11        809.89         9.50 o
   1   2  15        477.85        447.64         6.35 o
  -2   3  15       3775.42       3955.42        46.63 o
   0   3  15       1269.69       1339.80        30.26 o
   2   3  15        532.73        530.94         7.84 o
  -3   4  15          6.48         12.40         0.96 o
  -1   4  15       1539.79       1546.07        17.23 o
   1   4  15        716.38        753.70        17.90 o
   3   4  15         65.20         69.23         1.61 o
  -4   5  15        252.07        257.98         9.06 o
  -2   5  15       2471.70       2684.12        32.79 o
   0   5  15        148.30        150.46         2.76 o
   2   5  15       2045.25       2190.26        22.13 o
   4   5  15       1258.82       1274.55        13.89 o
  -5   6  15        882.76        844.75        11.67 o
  -3   6  15        861.09        815.81        18.65 o
  -1   6  15        668.92        614.35         7.39 o
   1   6  15        368.95        383.73         5.94 o
   3   6  15        949.52        988.47        11.98 o
   5   6  15         18.68         15.33         1.54 o
  -4   7  15        544.41        525.80         6.42 o
  -2   7  15          1.48          1.69         1.02 o
   0   7  15         55.62         56.75         1.83 o
   2   7  15        191.41        210.74         4.54 o
   4   7  15        235.34        218.83         3.43 o
  -3   8  15          1.60          0.66         1.41 o
  -1   8  15        682.80        668.47         8.09 o
   1   8  15        317.77        310.95         5.02 o
   3   8  15        620.79        587.41         8.17 o
   0   9  15        437.46        440.85         6.75 o
   1   1  16       2642.67       2884.37        36.25 o
   0   2  16       2271.03       2047.18        22.88 o
   2   2  16       2118.13       2037.20        39.48 o
  -1   3  16       3062.54       3420.32        81.07 o
   1   3  16          5.87          5.32         0.61 o
   3   3  16       1209.15       1289.48        14.44 o
  -2   4  16       3935.70       4319.85        86.34 o
   0   4  16       4833.52       4850.72        56.19 o
   2   4  16       6028.26       6337.47        93.14 o
   4   4  16       1033.52       1102.11        12.88 o
  -3   5  16         83.34        110.09         2.08 o
  -1   5  16         44.54         63.51         1.54 o
   1   5  16       1905.72       2011.14        20.77 o
   3   5  16         47.48         52.25         1.36 o
   5   5  16        503.75        492.99        17.15 o
  -4   6  16         54.40         58.60         2.26 o
  -2   6  16       1122.22       1152.56        13.02 o
   0   6  16       1191.51       1261.10        14.76 o
   2   6  16        890.44        935.40        12.06 o
   4   6  16       2054.10       2131.97        22.89 o
   6   6  16       1422.56       1426.86        34.67 o
  -5   7  16         19.44         16.89         1.52 o
  -3   7  16         14.38         16.85         1.38 o
  -1   7  16        208.31        200.00         4.86 o
   1   7  16          1.71          2.78         1.28 o
   3   7  16          8.40          6.55         1.36 o
   5   7  16          0.26         -1.75         1.59 o
  -4   8  16        856.83        826.72        10.31 o
  -2   8  16        759.09        736.92         8.61 o
   0   8  16        822.70        862.19        12.91 o
   2   8  16        416.12        426.11         9.29 o
   4   8  16        116.16        120.83         2.64 o
   0   1  17        457.87        597.48        16.93 o
  -1   2  17       9701.35       9714.51       187.42 o
   1   2  17       1083.89        982.97        11.73 o
  -2   3  17       1890.99       1829.53        42.46 o
   0   3  17        887.96        868.39        11.61 o
   2   3  17       3631.58       3655.91        36.84 o
  -3   4  17          5.42          8.13         0.90 o
  -1   4  17          9.52          8.94         1.03 o
   1   4  17       3058.58       3113.30        60.64 o
   3   4  17       2475.65       2653.39        29.17 o
  -4   5  17        838.92        855.43        11.00 o
  -2   5  17        145.26        142.73         2.95 o
   0   5  17        971.04       1074.76        12.61 o
   2   5  17       1768.88       1830.89        20.70 o
   4   5  17        595.90        639.92         7.96 o
  -5   6  17         74.95         78.75         2.93 o
  -3   6  17        452.22        492.00         6.38 o
  -1   6  17        160.89        176.33         2.74 o
   1   6  17       1145.87       1215.76        14.59 o
   3   6  17         54.72         48.64         1.70 o
   5   6  17        440.34        446.21         5.85 o
  -4   7  17        383.97        411.83         7.22 o
  -2   7  17         14.94         18.42         1.37 o
   0   7  17       1882.77       1955.53        27.03 o
   2   7  17          3.67          4.46         1.29 o
   4   7  17         10.68         11.67         1.43 o
  -3   8  17        510.01        537.57         7.90 o
  -1   8  17        149.09        150.01         2.77 o
   1   8  17        178.45        201.32         6.68 o
   3   8  17        203.00        196.88         4.30 o
   1   1  18       1909.96       1670.53        30.00 o
   0   2  18        467.37        392.58         6.45 o
   2   2  18        451.55        456.83         8.91 o
  -1   3  18       8556.56       8445.21       106.30 o
   1   3  18       9200.16       9552.83       109.68 o
   3   3  18       3145.00       3155.46        32.39 o
  -2   4  18        198.86        189.89         2.85 o
   0   4  18       1111.80       1187.56        14.89 o
   2   4  18        413.40        453.95        11.20 o
   4   4  18        503.87        474.96        11.05 o
  -3   5  18        835.80        894.94        11.60 o
  -1   5  18        186.76        223.10         4.55 o
   1   5  18       5854.76       6069.19        68.26 o
   3   5  18       2782.70       2988.72        34.41 o
   5   5  18       1947.33       2012.94        21.58 o
  -4   6  18         59.34         68.09         1.82 o
  -2   6  18        136.09        127.10         2.37 o
   0   6  18        322.05        318.39         6.37 o
   2   6  18         90.23         92.53         2.49 o
   4   6  18        158.03        169.35         5.31 o
   6   6  18         40.86         49.15         1.97 o
  -5   7  18       1335.78       1352.44        21.25 o
  -3   7  18        659.44        659.85         7.31 o
  -1   7  18        873.46        907.00         9.72 o
   1   7  18       1831.83       1862.07        20.06 o
   3   7  18        152.75        164.13         2.85 o
   5   7  18        232.24        236.14         4.21 o
  -2   8  18        149.50        163.74         3.12 o
   0   8  18         86.67         78.17         2.35 o
   2   8  18        165.87        164.84         5.06 o
   0   1  19       3465.78       3287.49        61.25 o
  -1   2  19        688.94        648.24         7.33 o
   1   2  19          1.55          2.53         0.54 o
  -2   3  19         56.14         52.05         1.22 o
   0   3  19         79.38         78.08         1.80 o
   2   3  19       3689.23       3824.93        43.25 o
  -3   4  19         75.30        102.47         2.44 o
  -1   4  19       3245.23       3288.71        32.72 o
   1   4  19       4321.61       4564.60       105.57 o
   3   4  19        942.22        931.41        17.33 o
  -4   5  19        127.67        134.88         2.73 o
  -2   5  19       1681.19       1691.13        19.17 o
   0   5  19        425.42        412.05         6.87 o
   2   5  19       1027.45       1040.17        18.47 o
   4   5  19         72.91         87.67         2.36 o
  -5   6  19        184.66        195.49         3.76 o
  -3   6  19         74.79         76.31         1.89 o
  -1   6  19         55.55         68.25         1.75 o
   1   6  19        185.25        173.22         3.17 o
   3   6  19       1008.74       1009.92        13.96 o
   5   6  19       1259.28       1260.14        25.56 o
  -4   7  19          1.02          0.52         1.51 o
  -2   7  19          2.61          1.53         1.22 o
   0   7  19       1557.46       1599.79        21.78 o
   2   7  19        311.22        328.19         7.81 o
   4   7  19         52.98         62.72         2.54 o
  -3   8  19        754.11        744.73         7.77 o
  -1   8  19        396.92        423.24         5.61 o
   1   8  19         22.53         23.18         1.61 o
   3   8  19        127.53        134.69         2.91 o
   1   1  20       1267.24       1321.65        18.35 o
   0   2  20       1737.48       1811.73        20.02 o
   2   2  20       3792.26       4025.56        43.59 o
  -1   3  20       1187.53       1204.97        15.57 o
   1   3  20        109.64        103.01         1.88 o
   3   3  20       2458.56       2543.85        40.13 o
  -2   4  20        685.63        681.79         8.97 o
   0   4  20        395.42        415.47         5.51 o
   2   4  20       1961.67       2035.28        28.62 o
   4   4  20        724.96        774.53        18.60 o
  -3   5  20        108.38         97.50         2.08 o
  -1   5  20         65.31         50.42         1.46 o
   1   5  20         96.85        102.12         3.09 o
   3   5  20       2135.68       2112.05        21.96 o
   5   5  20        500.42        484.07         6.46 o
  -4   6  20        793.88        773.88        12.36 o
  -2   6  20       1384.34       1394.61        27.84 o
   0   6  20       1510.51       1606.67        25.74 o
   2   6  20         99.21         98.39         2.24 o
   4   6  20        465.59        480.77        11.85 o
   6   6  20        201.97        173.70         3.36 o
  -3   7  20         68.50         83.27         2.32 o
  -1   7  20          9.22          7.73         1.25 o
   1   7  20       1113.25       1086.74        13.26 o
   3   7  20         99.81        103.80         2.97 o
  -2   8  20         29.41         25.55         1.78 o
   0   8  20        523.57        497.10         6.97 o
   2   8  20        560.52        549.01         6.91 o
   0   1  21        482.03        435.04        16.10 o
  -1   2  21        111.20        137.48         2.09 o
   1   2  21         15.05         31.30         1.03 o
  -2   3  21        845.22        853.76        17.15 o
   0   3  21       2246.25       2414.05        39.32 o
   2   3  21       1325.81       1289.41        20.72 o
  -3   4  21       1081.49       1044.43        12.73 o
  -1   4  21         80.84         89.15         2.21 o
   1   4  21         72.56         61.54         1.68 o
   3   4  21        463.20        479.53         8.53 o
  -4   5  21        219.04        213.84         3.96 o
  -2   5  21        103.51        126.38         2.33 o
   0   5  21        188.29        190.17         3.31 o
   2   5  21        275.85        273.75         4.45 o
   4   5  21        884.75        911.51        18.48 o
  -5   6  21         74.00         80.40         2.26 o
  -3   6  21        547.42        542.21         7.61 o
  -1   6  21         17.65         18.45         1.15 o
   1   6  21       1958.99       1997.27        38.85 o
   3   6  21         33.92         28.41         1.57 o
   5   6  21          3.22          2.32         1.42 o
  -4   7  21         13.97         11.78         1.73 o
  -2   7  21        716.96        707.11         9.55 o
   0   7  21         18.20         16.08         1.37 o
   2   7  21        311.91        313.05         5.62 o
   4   7  21         41.12         39.45         1.76 o
  -1   8  21         13.43         17.17         1.60 o
   1   8  21          9.23          8.94         1.78 o
   1   1  22       3076.13       3041.62        47.81 o
   0   2  22       1050.75       1001.65        13.19 o
   2   2  22        166.86        185.28         3.99 o
  -1   3  22        736.03        768.72        10.83 o
   1   3  22        906.70        849.08         9.39 o
   3   3  22         32.59         29.10         1.35 o
  -2   4  22        970.35        968.66        21.92 o
   0   4  22       1900.38       1883.20        20.49 o
   2   4  22         50.44         48.32         1.34 o
   4   4  22         16.46         21.31         1.51 o
  -3   5  22       1317.44       1387.40        14.40 o
  -1   5  22       2967.54       3043.38        31.71 o
   1   5  22         90.60         89.43         2.13 o
   3   5  22        413.16        420.94         6.83 o
   5   5  22         82.46         91.08         2.22 o
  -4   6  22        168.38        171.75         5.87 o
  -2   6  22          1.81          1.61         1.04 o
   0   6  22         49.22         44.19         2.30 o
   2   6  22         37.09         39.90         1.79 o
   4   6  22          3.97          3.09         1.52 o
  -3   7  22        258.71        231.82         3.52 o
  -1   7  22        134.78        144.89         2.93 o
   1   7  22          6.57          8.29         1.52 o
   3   7  22       1448.66       1442.41        17.80 o
   0   8  22         30.96         29.33         1.89 o
  -1   2  23       2566.65       2485.05        34.85 o
   1   2  23        875.78        913.88        11.61 o
  -2   3  23        141.29        143.89         2.35 o
   0   3  23        123.66        118.29         2.07 o
   2   3  23        781.81        768.63        12.62 o
  -3   4  23        867.77        922.86        16.75 o
  -1   4  23         31.21         26.10         1.01 o
   1   4  23        104.97        107.47         2.03 o
   3   4  23         72.57         67.02         1.64 o
  -4   5  23         65.02         54.92         1.90 o
  -2   5  23       1876.65       1891.87        21.39 o
   0   5  23          8.62          8.33         1.01 o
   2   5  23        373.22        360.44         5.36 o
   4   5  23         72.36         84.41         2.86 o
  -5   6  23         93.10         83.00         2.34 o
  -3   6  23        126.77        141.69         3.55 o
  -1   6  23        974.22       1027.60        11.12 o
   1   6  23         64.86         73.54         2.15 o
   3   6  23        108.98        114.01         2.53 o
   5   6  23         14.56         15.52         1.79 o
  -2   7  23        156.04        153.49         4.03 o
   0   7  23          7.79          5.66         1.47 o
   2   7  23        198.54        201.00         3.63 o
   1   1  24       1773.03       1625.93        30.75 o
   0   2  24       3458.99       3560.20        46.73 o
   2   2  24       2622.67       2638.81        28.82 o
  -1   3  24        556.13        542.72         7.70 o
   1   3  24          6.94          6.05         0.80 o
   3   3  24         25.01         26.71         1.15 o
  -2   4  24        823.62        869.00        12.22 o
   0   4  24       1127.49       1191.54        12.85 o
   2   4  24        477.86        481.30         6.87 o
   4   4  24       1576.98       1635.01        41.11 o
  -3   5  24         36.52         25.79         1.42 o
  -1   5  24         10.47         13.16         1.02 o
   1   5  24        126.89        133.09         3.69 o
   3   5  24         38.83         31.78         1.64 o
   5   5  24       1057.83       1071.33        12.34 o
  -4   6  24       1055.40       1030.68        11.39 o
  -2   6  24        649.30        687.32         8.01 o
   0   6  24       1115.14       1142.03        15.26 o
   2   6  24       1237.33       1272.65        16.86 o
   4   6  24        237.88        241.86         4.73 o
  -3   7  24        541.11        523.49         9.59 o
  -1   7  24       1010.01       1024.64        10.86 o
   1   7  24        337.13        349.10         6.17 o
   3   7  24          0.40          0.35         1.78 o
  -1   2  25       3348.75       3262.35        47.94 o
   1   2  25       1203.26       1202.80        16.76 o
  -2   3  25         14.39         22.55         1.42 o
   0   3  25       1220.35       1215.63        13.06 o
   2   3  25         31.73         37.54         1.15 o
  -3   4  25        877.28        839.70         9.89 o
  -1   4  25       1911.04       1979.99        25.17 o
   1   4  25        191.56        183.20         3.91 o
   3   4  25       1692.51       1641.60        20.11 o
  -4   5  25        860.70        875.55        15.24 o
  -2   5  25         17.83         14.80         1.17 o
   0   5  25       2085.29       2111.75        21.58 o
   2   5  25        754.49        762.69        14.72 o
   4   5  25        121.39        118.32         2.61 o
  -3   6  25          2.23          1.07         1.33 o
  -1   6  25         30.90         24.55         1.50 o
   1   6  25        263.44        243.61         4.10 o
   3   6  25        631.89        621.18         8.51 o
  -2   7  25        453.31        464.51         7.71 o
   0   7  25        169.30        169.79         3.35 o
   2   7  25        457.22        444.49         7.56 o
   0   2  26       1839.66       1728.26        28.29 o
   2   2  26         43.94         45.30         1.32 o
  -1   3  26        269.55        314.24         4.14 o
   1   3  26       6763.69       6654.31        79.12 o
   3   3  26       3888.54       3879.03        43.10 o
  -2   4  26        112.50        110.91         2.67 o
   0   4  26        670.67        644.15         8.11 o
   2   4  26          2.76          1.12         1.04 o
   4   4  26        222.05        224.46         5.68 o
  -3   5  26        133.26        131.51         5.03 o
  -1   5  26       1445.81       1458.58        19.35 o
   1   5  26       1773.17       1819.99        21.09 o
   3   5  26       1150.86       1140.47        12.90 o
   5   5  26        647.99        604.02         7.81 o
  -4   6  26        134.44        137.13         2.85 o
  -2   6  26        150.76        147.21         3.28 o
   0   6  26          1.53          1.03         1.31 o
   2   6  26          0.18          0.65         1.71 o
   4   6  26         19.95         15.76         2.07 o
  -1   7  26        910.21        866.88        12.89 o
   1   7  26        514.80        480.71         6.45 o
  -1   2  27        236.04        232.23         5.98 o
   1   2  27       3317.84       3230.24        53.36 o
  -2   3  27          1.29          3.99         0.74 o
   0   3  27        254.55        271.68         4.05 o
   2   3  27       2753.98       2702.86        69.14 o
  -3   4  27        209.75        214.59         3.53 o
  -1   4  27        145.85        164.10         2.47 o
   1   4  27        527.77        518.22         6.55 o
   3   4  27        922.11        940.51        11.40 o
  -4   5  27        412.65        402.25         6.22 o
  -2   5  27         26.94         31.37         1.45 o
   0   5  27        839.18        832.64        12.13 o
   2   5  27        365.30        387.52         8.42 o
   4   5  27         41.89         42.04         1.88 o
  -3   6  27          3.93          2.50         1.53 o
  -1   6  27        223.79        210.87         4.89 o
   1   6  27         12.54         12.44         1.93 o
   3   6  27        376.32        379.01         5.69 o
   0   7  27        225.86        221.75         5.43 o
   0   2  28       2887.08       2833.00        67.78 o
   2   2  28        709.63        710.37        11.18 o
  -1   3  28        404.21        331.33         5.46 o
   1   3  28         15.65         12.56         0.82 o
   3   3  28         85.86         88.77         1.90 o
  -2   4  28       1017.82       1090.74        27.09 o
   0   4  28       2362.97       2384.74        25.33 o
   2   4  28        295.38        317.85         7.67 o
   4   4  28       1912.06       1897.81        31.87 o
  -3   5  28        223.71        238.97         5.08 o
  -1   5  28          6.79         12.38         1.49 o
   1   5  28         44.01         36.56         1.62 o
   3   5  28        125.26        112.70         3.08 o
  -2   6  28        169.49        177.65         2.73 o
   0   6  28        577.25        562.11         6.79 o
   2   6  28       1673.61       1738.09        23.81 o
  -1   2  29        964.78       1006.05        24.99 o
   1   2  29       2350.67       2137.99        34.90 o
  -2   3  29        449.88        432.60         5.86 o
   0   3  29        534.85        482.16         8.74 o
   2   3  29        285.84        287.23         4.45 o
  -3   4  29        579.83        561.29         6.57 o
  -1   4  29        159.64        174.49         2.80 o
   1   4  29          1.32          2.71         1.09 o
   3   4  29       1108.52       1115.66        14.02 o
  -4   5  29        264.40        260.86         3.85 o
  -2   5  29        139.07        125.78         2.48 o
   0   5  29       1581.72       1616.84        17.02 o
   2   5  29        260.02        273.50         5.92 o
   4   5  29        681.47        691.39         8.70 o
  -3   6  29         26.34         36.72         2.17 o
  -1   6  29       1600.05       1612.70        15.95 o
   1   6  29        481.65        488.20         8.06 o
   3   6  29        214.89        217.34         4.63 o
   2   2  30         11.50         20.67         2.98 o
  -1   3  30        637.09        605.74         8.73 o
   1   3  30       5051.70       5031.30        65.95 o
   3   3  30       3054.49       2989.79        33.04 o
  -2   4  30         93.59         89.08         2.12 o
   0   4  30         16.13         17.57         1.18 o
   2   4  30         67.09         73.30         1.87 o
   4   4  30        115.49         99.70         2.88 o
  -3   5  30       2107.76       2075.44        21.04 o
  -1   5  30       2427.67       2330.34        44.62 o
   1   5  30       1017.90       1033.26        12.35 o
   3   5  30        818.21        811.90         9.58 o
  -2   6  30          2.77          6.34         2.00 o
   0   6  30         41.05         32.16         1.70 o
   2   6  30          9.45          9.96         2.15 o
  -2   3  31        340.28        319.16         4.37 o
   0   3  31       1339.87       1275.86        25.10 o
   2   3  31        398.01        422.80         6.84 o
  -3   4  31        751.45        745.28         9.64 o
  -1   4  31       1509.73       1476.48        17.56 o
   1   4  31        371.15        415.78         6.36 o
   3   4  31        471.77        425.53        10.26 o
  -2   5  31       1051.81       1019.00        13.28 o
   0   5  31        889.48        802.06         9.70 o
   2   5  31        593.08        590.30         8.60 o
  -1   6  31        647.13        635.43         8.68 o
   1   6  31        303.57        302.50         6.20 o
   2   2  32       1826.29       1846.19        30.27 o
  -1   3  32         73.08         53.64         2.10 o
   1   3  32          4.47          4.44         1.52 o
   3   3  32        230.60        265.77         5.32 o
  -2   4  32        966.30        849.58        10.38 o
   0   4  32       1570.98       1558.06        18.26 o
   2   4  32        890.10        930.19        12.09 o
   4   4  32       2065.11       2022.55        21.93 o
  -3   5  32         25.99         20.65         1.84 o
  -1   5  32         16.23         14.20         1.42 o
   1   5  32        549.49        558.05         9.69 o
   3   5  32         17.59         16.82         2.09 o
  -2   3  33        160.00        168.29         5.29 o
   0   3  33        257.86        279.01         9.62 o
   2   3  33        735.96        704.60        17.46 o
  -3   4  33        248.61        239.36         8.08 o
  -1   4  33         91.10        118.73         2.92 o
   1   4  33        223.48        220.45         4.38 o
   3   4  33        212.33        185.17         5.01 o
  -2   5  33        146.62        134.14         2.89 o
   0   5  33        152.87        135.72         3.82 o
   2   5  33         13.60         14.81         1.78 o
  -1   3  34        286.61        296.19         9.44 o
   1   3  34        337.13        318.25        15.29 o
   3   3  34         19.96         14.41         1.65 o
  -2   4  34         21.76         25.06         2.31 o
   0   4  34          1.09          2.90         1.70 o
   2   4  34         45.69         39.46         1.94 o
  -1   5  34        579.56        588.06         7.81 o
   1   5  34         10.27          8.56         1.41 o
  -2   3  35          1.05          0.70         2.48 o
   2   3  35          1.11         -0.30         1.67 o
  -1   4  35         36.28         35.29         1.79 o
   1   4  35         38.33         27.52         2.43 o
   3   3  36          0.72          3.22         5.15 o
   0   4  36         54.78         34.34         2.77 o
                                                
